# Supplementary material for: Unraveling the causality between chronic obstructive pulmonary disease and its common comorbidities using bidirectional Mendelian randomization
Source: Eur J Med Res. 2024 Feb 26;29:143. doi: 10.1186/s40001-024-01686-x (PMC10895842; doi:10.1186/s40001-024-01686-x)
Supplement: Supplementary file 2 — Additional file 2: Table S1. STROBE-MR checklist of Mendelian randomization study. Table S2. The comprehensive retrieved results of traits corresponding to SNPs in Penoscanncer V2 and GWAS catalog. Table S3. Comprehensive details of incorporated SNPs for each disease investigated (R2<0.001). Table S4. Sample overlap rate between exposure and outcome and potential bias. Table S5. The UVMR results of COPD to its frequently coexisting comorbidities (R2<0.001). Table S6. Pleiotropy and heterogeneity analysis of concerned forward UVMR analysis (R2<0.001). Table S7. The reverse UVMR results of COPD to its frequently coexisting comorbidities (R2<0.001). Table S8. Pleiotropy and heterogeneity analysis of concerned reverse UVMR analysis (R2<0.001). Table S9. The MVMR results with adjusting the smoking exposure (R2<0.001). Table S10. Comprehensive details of incorporated SNPs for each disease investigated (R2<0.01). Table S11. The UVMR results of COPD to its frequently coexisting comorbidities (R2<0.01). Table S12. Pleiotropy and heterogeneity analysis of concerned forward UVMR analysis (R2<0.01). Table S13. The reverse UVMR results of COPD to its frequently coexisting comorbidities (R2<0.01). Table S14. Pleiotropy and heterogeneity analysis of concerned reverse UVMR analysis (R2<0.01). [file 40001_2024_1686_MOESM2_ESM.xlsx]

## Sheet: Sheet1
Supplementary Table S1. STROBE-MR checklist of Mendelian randomization study.
Item No.	Section		Checklist item	Page No.	Relevant text from manuscript
1	TITLE and ABSTRACT		Indicate Mendelian randomization (MR) as the study’s design in the title and/or the abstract if that is a main purpose of the study	Page 1, Page 2	Title:Unraveling the causality between Chronic obstructive pulmonary disease and its common comorbidities using bidirectional Mendelian randomization. Abstract: Two-sample Mendelian randomization (MR) analysis was conducted to assess the causal effects of COPD on its 23 common comorbidities.
	INTRODUCTION
2	Background		Explain the scientific background and rationale for the reported study. What is the exposure? Is a potential causal relationship between exposure and outcome plausible? Justify why MR is a helpful method to address the study question	Page 2-3	Chronic obstructive pulmonary disease (COPD) and asthma are prevalent chronic non-communicable airway disorders that affect over half a billion individuals globally while imposing significant societal burdens. The exploration of the specific etiology of phenotypes of COPD and asthma can provide novel prevention and treatment insights for individualized and phenotype-specific therapy with the adva…
3	Objectives		State specific objectives clearly, including pre-specified causal hypotheses (if any). State that MR is a method that, under specific assumptions, intends to estimate causal effects	Page 3-4	Mendelian randomization (MR) is an emerging research method to explore the relationship between exposure and outcome, as high-quality randomized controlled studies consist of large samples with significant shortcomings in time and cost consumption. Alternatively, Genome-wide association studies (GWAS) are used to identify sequence variations, known as single nucleotide polymorphisms (SNPs), acros…
	METHODS
4	Study design and data sources		Present key elements of the study design early in the article. Consider including a table listing sources of data for all phases of the study. For each data source contributing to the analysis, describe the following:	Page 5-6; Table 1	GWAS summary data from the MiBioGen and FinnGen-9 datasets.
	a)		Setting: Describe the study design and the underlying population, if possible. Describe the setting, locations, and relevant dates, including periods of recruitment, exposure, follow-up, and data collection, when available.	Not mentioned
	b)		Participants: Give the eligibility criteria, and the sources and methods of selection of participants. Report the sample size, and whether any power or sample size calculations were carried out prior to the main analysis	Page 5-6; Table 1	Table 1 reports information such as inclusion criteria and sample size.
	c)		Describe measurement, quality control and selection of genetic variants	Page 5-6; Supplementary materials: Table S2	The fundamental requirements for IVs to fulfill the MR assumptions in this research are as follows: 1) The IVs must be associated with the exposure; 2) the IVs must not be associated with any confounders of the exposure-outcome association; and 3) the IVs should not influence the outcome, except possibly via its association with the exposure. In order to ensure the accuracy of the results of the …
	d)		For each exposure, outcome, and other relevant variables, describe methods of assessment and diagnostic criteria for diseases	Additional file 1: Table S4-S6	Additional file 1: S4-S6
	e)		Provide details of ethics committee approval and participant informed consent, if relevant	Page 22	Ethical approval and consent to participate were obtained in all original studies and were not needed for this study.
5	Assumptions		Explicitly state the three core IV assumptions for the main analysis (relevance, independence and exclusion restriction) as well assumptions for any additional or sensitivity analysis	Page 5-8	The fundamental requirements for IVs to fulfill the MR assumptions in this research are as follows: 1) The IVs must be associated with the exposure; 2) the IVs must not be associated with any confounders of the exposure-outcome association; and 3) the IVs should not influence the outcome, except possibly via its association with the exposure. The sensitivity analysis encompassed assessments of he…
6	Statistical methods: main analysis		Describe statistical methods and statistics used
	a)		Describe how quantitative variables were handled in the analyses (i.e., scale, units, model)	Not mentioned
	b)		Describe how genetic variants were handled in the analyses and, if applicable, how their weights were selected	Not mentioned
	c)		Describe the MR estimator (e.g. two-stage least squares, Wald ratio) and related statistics. Detail the included covariates and, in case of two-sample MR, whether the same covariate set was used for adjustment in the two samples	Page 7	We applied the inverse variance weighted (IVW) as the main estimation method to evaluate the causal relationship between exposures and outcomes for univariable MR. For MVMR analysis, we utilized multivariable IVW (MV-IVW) as the main analysis and multivariable MR-Egger methods as the complementary analysis to estimate the effect of confounder factors on the outcome.
	d)		Explain how missing data were addressed	Not mentioned
	e)		If applicable, indicate how multiple testing was addressed	Page 8	To address the issue of multiple testing, we applied a Bonferroni-corrected significance threshold, which was calculated as 0.0022 (0.05/23, for the 23 common comorbidities). P values between 0.0022 and 0.05 were considered to indicate potential causal associations between the exposures and the outcomes.
7	Assessment of assumptions		Describe any methods or prior knowledge used to assess the assumptions or justify their validity	Page 9	To avoid weak instrumental variable bias, we evaluated the SNP-exposure association strengths using the F statistic (F = beta/se)2 for each SNP. All the SNPs involved is above 20.
8	Sensitivity analyses and additional analyses		Describe any sensitivity analyses or additional analyses performed (e.g. comparison of effect estimates from different approaches, independent replication, bias analytic techniques, validation of instruments, simulations)	Page 11-13	We also performed sensitivity analyses using weighted median (WM) and MR-Egger methods. The results are presented as odds ratios (ORs) and 95% confidence intervals (CIs). To assess the robustness of our findings, the heterogeneity of individual SNPs was evaluated using Cochran’s Q value. When there was significant heterogeneity in the MR results, we used the IVW random-effects model for correctio…
9	Software and pre- registration
	a)		Name statistical software and package(s), including version and settings used	Page 8	The “TwosampleMR” package (version 0.5.7) of R software (version 4.2.2) was employed to analyze the causal-effect relationship between COPD and its common comorbidities.
	b)		State whether the study protocol and details were pre-registered (as well as when and where)	Not mentioned
	RESULTS
10	Descriptive data
	a)		Report the numbers of individuals at each stage of included studies and reasons for exclusion. Consider use of a flow diagram	Table 1	The numbers of individuals included study is already provided in the Table 1.
	b)		Report summary statistics for phenotypic exposure(s), outcome(s), and other relevant variables (e.g. means, SDs, proportions)	Not mentioned
	c)		If the data sources include meta-analyses of previous studies, provide the assessments of heterogeneity across these studies	Not mentioned
	d)		For two-sample MR: i. Provide justification of the similarity of the genetic variant-exposure associations between the exposure and outcome samples	Supplementary materialss: Table S3	Genome-wide significant single-nucleotide polymorphisms (SNPs) (P < 5e-08) were extracted from the GWAS summary data, and those with a longer physical distance (>10,000 kb) and linkage disequilibrium (R2 < 0.001 and R2 < 0.01) were retained. We queried the possible phenotypes for each SNP associated with COPD and its commom cormobidities by PhenoScanner V2 and SNPs directly associated with cancer…
			ii. Provide information on the number of individuals who overlap between the exposure and outcome studies	Supplementary materials: Table S4	Supplementary materials: Table S4 showed the specific overlap rate between exposure and outcome populations.
11	Main results
	a)		Report the associations between genetic variant and exposure, and between genetic variant and outcome, preferably on an interpretable scale	Supplementary materialss: Table S3	Supplementary materialss: Table S3
	b)		Report MR estimates of the relationship between exposure and outcome, and the measures of uncertainty from the MR analysis, on an interpretable scale, such as odds ratio or relative risk per SD difference	Supplementary materials: Table S5; S7	Supplementary materials: Table S5; S7
	c)		If relevant, consider translating estimates of relative risk into absolute risk for a meaningful time period	Not mentioned
	d)		Consider plots to visualize results (e.g. forest plot, scatterplot of associations between genetic variants and outcome versus between genetic variants and exposure)	Not mentioned
12	Assessment of assumptions
	a)		Report the assessment of the validity of the assumptions	Supplementary materials: Table S2-S3	Supplementary materials: Table S2 showed search results of traits corresponding to SNPs in Penoscanncer V2; Table S3 reported the F-statistics for SNP
	b)		Report any additional statistics (e.g., assessments of heterogeneity across genetic variants, such as I2, Q statistic or E-value)	Supplementary materials: Table S6; S8	Supplementary materials: Table S6; S8
13	Sensitivity analyses and additional analyses
	a)		Report any sensitivity analyses to assess the robustness of the main results to violations of the assumptions	Supplementary materials: Table S6; S8	MR-Egger, WM and IVW-random-effects model methods were provided as sensitivity analyses. When significant pleiotropy was present, we used the MR-PRESSO method to remove outlier SNPs and calculate corrected ORs and CIs.
	b)		Report results from other sensitivity analyses or additional analyses	Supplementary materials: Table S6; S8	MR-Egger, WM and IVW-random-effects model methods were provided as sensitivity analyses. When significant pleiotropy was present, we used the MR-PRESSO method to remove outlier SNPs and calculate corrected ORs and CIs.
	c)		Report any assessment of direction of causal relationship (e.g., bidirectional MR)	Not mentioned
	d)		When relevant, report and compare with estimates from non-MR analyses	Not mentioned
	e)		Consider additional plots to visualize results (e.g., leave-one-out analyses)	Supplementary Figures	Supplementary Figures
	DISCUSSION
14	Key results		Summarize key results with reference to study objectives	Page 11-15	Preliminary univariable MR revealed an increased risk of lung squamous cell carcinoma (LUSC) (IVW: OR = 1.757, 95% CI = 1.162-2.657, P = 0.008), chronic kidney disease (CKD) (IVW: OR = 1.193, 95% CI = 1.072-1.326, P = 0.0011), chronic periodontitis (IVW: OR = 1.213, 95% CI = 1.038-1.417, P = 0.012), and heart failure (HF) (IVW: OR = 1.127, 95% CI = 1.043-1.218, P = 0.002). Additionally, the rever…
15	Limitations		Discuss limitations of the study, taking into account the validity of the IV assumptions, other sources of potential bias, and imprecision. Discuss both direction and magnitude of any potential bias and any efforts to address them	Page 21	Our study is subject to several limitations that warrant discussion. Firstly, to ensure homogeneity by race, we limited our study to populations of European ethnicity. Consequently, the generalizability of our findings is restricted to European populations, indicating the need for future studies that explore more diverse populations. Secondly, it is worth mentioning that majority of the study pop…
16	Interpretation
	a)		Meaning: Give a cautious overall interpretation of results in the context of their limitations and in comparison with other studies	Page 16-20	In this manuscript, the content of this item is discussed a lot, and the MR results are reasonably interpreted by comparing them with several published studies.
	b)		Mechanism: Discuss underlying biological mechanisms that could drive a potential causal relationship between the investigated exposure and the outcome, and whether the gene-environment equivalence assumption is reasonable. Use causal language carefully, clarifying that IV estimates may provide causal effects only under certain assumptions	Page 16-20	This research discussed the possible mechanism of the association between COPD and the common comorbidities.
	c)		Clinical relevance: Discuss whether the results have clinical or public policy relevance, and to what extent they inform effect sizes of possible interventions	Page 16-20	Our study identified that COPD may elevate the risk of LUSC, HF, and CKD. Additionally, our analysis revealed that HF, sleep apnea symptoms, depression, and obesity might also increase the susceptibility to COPD. These findings demonstrated a causal relationship between COPD and several prevalent comorbidities, which may provide new insights for disease early prediction and prevention.
17	Generalizability		Discuss the generalizability of the study results (a) to other populations, (b) across other exposure periods/timings, and (c) across other levels of exposure	Page 20	The majority of participants in our study were of European descent; thus, our results may not be generalizable to other ethnic populations.
	OTHER INFORMATION
18	Funding		Describe sources of funding and the role of funders in the present study and, if applicable, sources of funding for the databases and original study or studies on which the present study is based	Page 22-23	YC.S. is supported by the National Natural Science Foundation of China (81970041, 82170048).
19	Data and data sharing		Provide the data used to perform all analyses or report where and how the data can be accessed, and reference these sources in the article. Provide the statistical code needed to reproduce the results in the article, or report whether the code is publicly accessible and if so, where	Table 1	Table 1
20	Conflicts of Interest		All authors should declare all potential conflicts of interest	Page 22	The authors declare that they have no competing interests.

## Sheet: Sheet2
Supplementary Table S2. Comprehensive details of incorporated SNPs for each disease investigated (R2<0.001)
Exposure	SNP	Mapped gene name	Effect allele	Other allele	Eaf	P	Beta	SE	F statistic
Chronic obstructive pulmonary disease (COPD)	rs28929474	SERPINA1	C	T	0.0197359	2.05589e-18	0.326619	0.0373101	76.6355
Chronic obstructive pulmonary disease (COPD)	rs11846838	ZFYVE21	G	A	0.411667	4.66595e-08	0.0621975	0.011384	29.8508
Chronic obstructive pulmonary disease (COPD)	rs16969968	CHRNA5	G	A	0.330706	6.51778e-66	0.200022	0.0116645	294.051
Chronic obstructive pulmonary disease (COPD)	rs12449174	GSE1	G	A	0.0448978	2.90944e-08	0.148587	0.0267878	30.7672
Chronic obstructive pulmonary disease (COPD)	rs8089390	CELF4	C	T	0.276717	2.1746e-08	-0.0704149	0.0125797	31.332
Chronic obstructive pulmonary disease (COPD)	rs6011779	CHRNA4	C	T	0.755709	3.11961e-14	-0.0976764	0.0128636	57.6573
Chronic obstructive pulmonary disease (COPD)	rs7671167	FAM13A	C	T	0.50422	1.88369e-08	0.0629425	0.011195	31.6111
Chronic obstructive pulmonary disease (COPD)	rs66694560	PRR16	G	A	0.356493	6.74419e-10	0.071808	0.0116345	38.0934
Chronic obstructive pulmonary disease (COPD)	rs708461	CCNI2	G	C	0.20517	1.26669e-10	0.0879305	0.0136727	41.359
Chronic obstructive pulmonary disease (COPD)	rs79879752	HIST1H3B	C	G	0.0964556	1.56009e-09	-0.118456	0.0196183	36.4579
Chronic obstructive pulmonary disease (COPD)	rs113623975	EPHX2	A	G	0.0997997	1.23851e-10	-0.124309	0.019319	41.4034
Chronic obstructive pulmonary disease (COPD)	rs13270042	CSMD3	A	G	0.108057	2.2774e-08	0.0987483	0.0176668	31.2423
Chronic obstructive pulmonary disease (COPD)	rs3025383	DBH	T	C	0.170121	2.33383e-08	-0.084464	0.0151227	31.195
Lung adenocarcinoma	rs56077333	CHRNA3	C	A	0.328689	3.82472e-14	0.279044	0.0368773	57.2568
Lung adenocarcinoma	rs7204446	TMEM114	C	G	0.590739	2.09672e-06	-0.172362	0.0363337	22.5042
Lung adenocarcinoma	rs35922794	MC4R	T	C	0.0772715	1.64615e-06	0.296912	0.0619518	22.9693
Lung adenocarcinoma	rs147030730	NKD2	C	A	0.0280294	2.87952e-07	0.490456	0.0955837	26.3289
Lung adenocarcinoma	rs112333466	TERT	C	T	0.0203051	1.34921e-06	0.535383	0.110791	23.3518
Lung adenocarcinoma	rs10428541	FST	T	G	0.68599	2.71594e-06	-0.17806	0.037956	22.0076
Lung squamous cell carcinoma	rs2792743	GPAM	G	A	0.41984	1.17869e-06	-0.189247	0.0389463	23.6116
Lung squamous cell carcinoma	rs11571815	BRCA2	G	A	0.00897214	4.59738e-06	0.744533	0.162478	20.998
Lung squamous cell carcinoma	rs8040868	CHRNA3	T	C	0.378595	2.6595e-17	0.320065	0.03783	71.582
Lung squamous cell carcinoma	rs148760730	ABCA5	T	C	0.0214559	3.2646e-06	0.538143	0.115644	21.6546
Lung squamous cell carcinoma	rs79378907	ZNRF3	C	T	0.0644232	6.47739e-09	-0.505482	0.0870929	33.6857
Lung squamous cell carcinoma	rs142307039	ROBO1	C	A	0.00201485	3.49374e-06	1.2913	0.278332	21.5242
Lung squamous cell carcinoma	rs76403741	ZPLD1	C	T	0.0133836	3.82763e-06	0.633587	0.137124	21.3494
Lung squamous cell carcinoma	rs79564502	POLR2K	G	C	0.0179356	4.09411e-06	0.564206	0.122479	21.2203
Small cell lung cancer	rs8106146	ARMC6	T	A	0.00145688	1.78451e-06	1.87001	0.39151	22.814
Small cell lung cancer	rs7601439	CYP26B1	C	A	0.448909	9.50802e-07	-0.267548	0.0545842	24.0253
Small cell lung cancer	rs2427012	CDH4	A	G	0.147575	4.95336e-06	-0.378399	0.0828594	20.8553
Small cell lung cancer	rs2323697	GRM7	T	C	0.0354057	4.0863e-06	0.565185	0.122681	21.224
Coronary atherosclerosis	rs7537765	CLCN6	A	G	0.144487	5.36451e-09	-0.0666203	0.0114165	34.0524
Coronary atherosclerosis	rs72661887	INPP5B	C	T	0.538145	5.91017e-11	0.0525125	0.00802208	42.8501
Coronary atherosclerosis	rs11591147	PCSK9	G	T	0.0361481	5.84655e-25	-0.229125	0.0222065	106.46
Coronary atherosclerosis	rs572512	PCSK9	C	T	0.338546	4.7036e-08	0.0465013	0.00851334	29.8353
Coronary atherosclerosis	rs72664324	PLPP3	G	A	0.110828	4.88652e-15	-0.100553	0.0128424	61.3053
Coronary atherosclerosis	rs629301	CELSR2	G	T	0.785357	4.255e-21	0.0925459	0.00981801	88.852
Coronary atherosclerosis	rs665834	NAV1	C	A	0.398208	2.02698e-08	0.0456735	0.00814191	31.4685
Coronary atherosclerosis	rs17011681	MIA3	C	G	0.740129	2.31361e-10	0.0579476	0.00914154	40.1821
Coronary atherosclerosis	rs10793514	C10orf142	T	C	0.694161	8.93717e-16	0.070157	0.00872531	64.6518
Coronary atherosclerosis	rs2246828	LIPA	G	A	0.350919	1.36487e-10	0.053779	0.00837711	41.2133
Coronary atherosclerosis	rs2019090	PDGFD	A	T	0.784317	2.90001e-11	-0.0642539	0.00965997	44.2433
Coronary atherosclerosis	rs964184	ZPR1	G	C	0.854982	1.99434e-16	-0.0922352	0.0112175	67.6085
Coronary atherosclerosis	rs2900456	SLCO1C1	T	C	0.604353	3.31795e-08	0.0452055	0.00818381	30.5121
Coronary atherosclerosis	rs7137258	SMUG1	C	A	0.0507127	6.94289e-10	0.110837	0.0179715	38.0365
Coronary atherosclerosis	rs7968719	LRP1	C	G	0.520857	5.6846e-11	0.0531425	0.00811113	42.9261
Coronary atherosclerosis	rs10774624	SH2B3	G	A	0.59778	2.28718e-14	-0.0623971	0.00817427	58.2681
Coronary atherosclerosis	rs2000660	COL4A1	G	A	0.0787505	2.2413e-11	-0.101707	0.0152042	44.7481
Coronary atherosclerosis	rs9515203	COL4A2	T	C	0.261614	1.14104e-16	-0.0755666	0.00911639	68.7091
Coronary atherosclerosis	rs137943060	CCDC85C	G	A	0.0184115	2.79126e-17	0.245946	0.0290889	71.4866
Coronary atherosclerosis	rs72710004	EML1	C	T	0.0466129	3.19632e-09	0.11087	0.0187242	35.0608
Coronary atherosclerosis	rs56062135	SMAD3	C	T	0.262327	3.56566e-08	-0.0503273	0.00913197	30.3723
Coronary atherosclerosis	rs12324886	ADAMTS7	A	G	0.635949	1.02565e-25	-0.087028	0.0083012	109.91
Coronary atherosclerosis	rs191156695	MFGE8	C	T	0.0288883	8.26799e-29	-0.275704	0.0247552	124.038
Coronary atherosclerosis	rs11864453	DHODH	C	T	0.393206	5.86665e-09	0.0475206	0.00816432	33.8785
Coronary atherosclerosis	rs10514559	CDH13	G	C	0.570987	9.20598e-10	-0.049594	0.00810015	37.4863
Coronary atherosclerosis	rs380539	FOXL1	G	T	0.417303	6.62827e-11	0.0548849	0.00840653	42.6258
Coronary atherosclerosis	rs8070954	SMG6	T	C	0.342163	7.11377e-13	0.0641471	0.0089376	51.5125
Coronary atherosclerosis	rs8081878	ZNF652	A	T	0.718892	2.45036e-08	0.0445634	0.0079909	31.1003
Coronary atherosclerosis	rs2240128	DOT1L	T	C	0.490962	8.6149e-09	0.070485	0.0122456	33.1309
Coronary atherosclerosis	rs6511720	LDLR	G	T	0.121018	2.72835e-23	-0.133739	0.0134517	98.8466
Coronary atherosclerosis	rs3752172	CEACAM3	G	A	0.101593	1.51203e-08	-0.0604184	0.0106743	32.0376
Coronary atherosclerosis	rs7412	APOE	C	T	0.172585	6.18016e-26	-0.191663	0.0181989	110.914
Coronary atherosclerosis	rs17026396	MAT2A	T	C	0.0533123	7.53009e-14	0.0604318	0.00808097	55.9248
Coronary atherosclerosis	rs76122535	ICA1L	C	G	0.426283	2.99089e-17	0.101337	0.0119969	71.3507
Coronary atherosclerosis	rs11698996	GGT7	C	G	0.124298	3.81241e-12	0.0566757	0.00816187	48.2186
Coronary atherosclerosis	rs28451064	MRPS6	G	A	0.396362	2.02862e-21	0.104469	0.0109927	90.3163
Coronary atherosclerosis	rs6807945	NME9	C	T	0.855829	8.4489e-13	-0.0809152	0.011311	51.175
Coronary atherosclerosis	rs9852711	MBNL1	C	T	0.0825647	5.03941e-09	-0.0861685	0.0147401	34.174
Coronary atherosclerosis	rs1568488	ARHGEF26	G	C	0.641705	7.59049e-10	0.0515497	0.00837762	37.8626
Coronary atherosclerosis	rs55879786	REST	G	A	0.233739	2.14033e-08	0.0525966	0.00939183	31.3628
Coronary atherosclerosis	rs13139045	USP53	T	C	0.30966	4.60235e-10	-0.0540216	0.00866829	38.839
Coronary atherosclerosis	rs4350997	TTC29	C	T	0.786288	1.99388e-17	-0.0822447	0.00968252	72.1504
Coronary atherosclerosis	rs7668383	EDNRA	T	C	0.180093	1.46386e-21	-0.100515	0.0105389	90.9643
Coronary atherosclerosis	rs6823438	EDNRA	C	T	0.126558	2.88536e-24	0.120484	0.0118546	103.296
Coronary atherosclerosis	rs3776299	ARHGAP26	G	A	0.505061	1.44714e-09	0.0485095	0.0080179	36.6043
Coronary atherosclerosis	rs11970276	GMDS	A	G	0.230968	4.18427e-08	0.0518486	0.00945642	30.0622
Coronary atherosclerosis	rs9349379	PHACTR1	A	G	0.451955	3.1703e-43	0.11027	0.00799974	190.004
Coronary atherosclerosis	rs3134943	RNF5	T	C	0.867595	3.55877e-12	0.0824002	0.0118499	48.3534
Coronary atherosclerosis	rs2395655	CDKN1A	A	G	0.36264	7.71259e-13	-0.0600446	0.00837891	51.3538
Coronary atherosclerosis	rs162185	TCF21	T	C	0.47612	9.86507e-12	-0.0544885	0.00800306	46.3551
Coronary atherosclerosis	rs965652	SLC2A12	G	A	0.455624	2.4568e-08	0.0462034	0.00828567	31.0951
Coronary atherosclerosis	rs151278064	PCMT1	A	G	0.032486	2.4308e-09	0.131805	0.0220925	35.5938
Coronary atherosclerosis	rs3777416	IGF2R	A	G	0.277854	4.84998e-09	-0.0523872	0.00895164	34.2488
Coronary atherosclerosis	rs117733303	LPA	A	G	0.0109536	2.31793e-28	0.40353	0.0365351	121.992
Coronary atherosclerosis	rs118039278	LPA	G	A	0.046603	2.16073e-50	0.273009	0.0182882	222.85
Coronary atherosclerosis	rs2107595	HDAC9	G	A	0.19374	2.02535e-16	0.0828123	0.0100738	67.5776
Coronary atherosclerosis	rs10261944	OGDH	A	T	0.127078	1.20083e-08	0.0683711	0.0119958	32.4853
Coronary atherosclerosis	rs17477177	PIK3CG	T	C	0.296864	3.97192e-12	0.0604048	0.00870613	48.1385
Coronary atherosclerosis	rs3918226	NOS3	C	T	0.0698155	3.97558e-12	0.10748	0.0154914	48.1364
Coronary atherosclerosis	rs17489268	LPL	T	A	0.245942	7.90679e-14	-0.0697751	0.00933839	55.8286
Coronary atherosclerosis	rs149076167	BMP1	A	C	0.128394	8.62581e-12	0.0810711	0.0118738	46.6179
Coronary atherosclerosis	rs28601761	TRIB1	C	G	0.410961	1.43351e-12	-0.0575255	0.00812417	50.1375
Coronary atherosclerosis	rs3731204	CDKN2A	T	C	0.103638	7.58403e-13	0.0930863	0.0129855	51.3871
Coronary atherosclerosis	rs1556516	RP11-145E5.5	G	C	0.421208	1.69824e-133	0.197647	0.00803836	604.569
Cerebral atherosclerosis	rs145343015	SWAP70	A	G	0.0114398	3.49647e-06	1.12295	0.242053	21.5229
Cerebral atherosclerosis	rs4466998	FNTB	C	A	0.583419	1.16877e-06	0.380501	0.0782786	23.6279
Cerebral atherosclerosis	rs7342689	RBBP6	T	G	0.16306	4.91383e-06	0.427665	0.0936131	20.8706
Cerebral atherosclerosis	rs3730727	POLI	A	G	0.00231892	1.42164e-06	1.96756	0.408043	23.2511
Atrial fibrillation	rs10993418	CASQ2	A	G	0.350792	3.26889e-11	0.0680619	0.0102597	44.0087
Atrial fibrillation	rs148717811	CASZ1	C	T	0.216188	4.37623e-12	0.0822431	0.0118772	47.948
Atrial fibrillation	rs4344406	PRRX1	G	C	0.390795	2.86576e-09	-0.0596713	0.0100472	35.2729
Atrial fibrillation	rs12145374	KCND3	C	A	0.16613	1.40088e-16	-0.109769	0.0132818	68.3039
Atrial fibrillation	rs4656755	GJA8	A	G	0.268282	5.37774e-17	0.092028	0.0109843	70.1932
Atrial fibrillation	rs2278320	LINC00211	C	T	0.1941	2.69147e-08	0.0691024	0.0124276	30.918
Atrial fibrillation	rs10032323	MCUB	A	G	0.492105	3.04495e-10	0.0615353	0.00977299	39.6455
Atrial fibrillation	rs3776299	ARHGAP26	A	G	0.505201	6.94225e-10	0.060629	0.00983056	38.0368
Atrial fibrillation	rs2023843	HOTTIP	T	C	0.903868	6.70039e-13	0.12185	0.016958	51.63
Atrial fibrillation	rs10738610	CDKN2B-AS1	C	A	0.417827	2.23306e-12	0.0698181	0.00994686	49.2679
Atrial fibrillation	rs2723065	LINC02576	G	A	0.342095	9.36052e-14	-0.0771557	0.010357	55.4968
Atrial fibrillation	rs4585506	LOC105379168	T	C	0.391556	3.45804e-08	-0.0555943	0.0100778	30.4319
Atrial fibrillation	rs6838973	PITX2	T	C	0.497912	7.24436e-78	-0.182538	0.00977201	348.93
Atrial fibrillation	rs10515522	NR3C1	C	T	0.1943	2.58077e-10	0.0778177	0.0123089	39.9685
Atrial fibrillation	rs880315	CASZ1	C	T	0.412333	7.58578e-21	0.0932627	0.00995836	87.7082
Atrial fibrillation	rs871298	PPFIA4	G	C	0.641231	7.26942e-15	-0.0793194	0.0101957	60.5236
Atrial fibrillation	rs4833443	PITX2	T	C	0.149118	1e-200	0.437992	0.0132064	1099.93
Atrial fibrillation	rs72809658	TRIM36	A	C	0.308479	9.48244e-09	-0.0611476	0.0106534	32.9445
Atrial fibrillation	rs2288327	TTN	G	A	0.167988	5.50554e-19	0.115181	0.0129394	79.238
Atrial fibrillation	rs11922153	GNB4	G	A	0.110273	3.09721e-08	0.086296	0.0155886	30.6455
Atrial fibrillation	rs6977358	GJA8	A	G	0.684877	2.25829e-08	-0.0591214	0.0105745	31.2586
Atrial fibrillation	rs78669708	GJA8	G	A	0.0511219	1.0499e-09	-0.139341	0.0228367	37.2298
Atrial fibrillation	rs359477	LINC01485	C	T	0.467288	8.37992e-09	-0.0566972	0.00984217	33.185
Atrial fibrillation	rs118141669	FAM71F2	T	C	0.0919649	1.50141e-12	0.118968	0.0168167	50.0471
Atrial fibrillation	rs12646050	HAND2	G	A	0.168656	2.2611e-10	-0.083334	0.013139	40.2272
Atrial fibrillation	rs11758026	HSF2	C	T	0.28537	3.54813e-13	-0.0791855	0.0108894	52.879
Atrial fibrillation	rs597205	KCND3	C	T	0.183511	5.43125e-12	0.08655	0.0125547	47.5249
Atrial fibrillation	rs3807989	CAV1	G	A	0.571057	6.87543e-31	0.11481	0.00993503	133.543
Atrial fibrillation	rs6801957	SCN10A	C	T	0.548212	1.59254e-10	0.063162	0.00987488	40.9118
Atrial fibrillation	rs9860525	EXOG	A	T	0.150055	2.69476e-08	-0.0777506	0.0139834	30.9159
Atrial fibrillation	rs58721068	EDNRA	G	A	0.125556	8.53297e-11	0.09515	0.014659	42.1317
Atrial fibrillation	rs678897	NME5	C	G	0.286464	2.11446e-20	0.100012	0.0108046	85.6815
Atrial fibrillation	rs13063024	PHLDB2	T	C	0.647907	1.99931e-10	0.0655415	0.010303	40.4674
Atrial fibrillation	rs10455872	LPA	G	A	0.0459547	1.09845e-09	0.141289	0.0231834	37.1418
Atrial fibrillation	rs35783704	ZFPM2	A	G	0.154904	1.00665e-10	-0.0882409	0.013647	41.8086
Atrial fibrillation	rs2335249	KCNN3	C	T	0.566586	9.67164e-11	0.0642508	0.00992749	41.8869
Atrial fibrillation	rs12509595	FGF5	C	T	0.312933	1.55274e-11	0.0713132	0.0105761	45.4662
Atrial fibrillation	rs17430357	EXT1	T	A	0.161842	8.13448e-09	0.0761262	0.0132034	33.2427
Atrial fibrillation	rs724972	EPHA3	T	A	0.496153	3.6993e-10	-0.0613043	0.00978331	39.2654
Atrial fibrillation	rs7731963	AHRR	C	A	0.607128	1.34014e-08	-0.0570948	0.0100504	32.272
Atrial fibrillation	rs10257093	SUN1	T	C	0.484234	9.18544e-13	0.069928	0.00979083	51.0109
Atrial fibrillation	rs11581262	CELA3B	T	C	0.188963	1.20767e-08	-0.0720088	0.0126361	32.4747
Atrial fibrillation	rs295149	SPATS2L	T	C	0.368503	4.24014e-08	-0.0557095	0.010165	30.0361
Atrial fibrillation	rs7650482	CAND2	G	A	0.610305	8.41395e-18	0.086663	0.0100844	73.8529
Atrial fibrillation	rs1964211	ELOVL6	T	C	0.313572	7.59556e-10	0.0646992	0.0105148	37.8613
Atrial fibrillation	rs72700103	LINC01681	C	A	0.0964796	1.81092e-11	0.110151	0.0163903	45.1651
Atrial fibrillation	rs2596534	MICB	C	T	0.481416	1.83709e-09	-0.059067	0.00982551	36.1393
Atrial fibrillation	rs59430691	ATXN1	A	G	0.104701	3.43875e-13	-0.118095	0.0162307	52.9406
Atrial fibrillation	rs11598047	NEURL1	G	A	0.0944571	3.45382e-16	0.134902	0.0165396	66.5253
Atrial fibrillation	rs72844313	PGAP2	G	A	0.336568	7.00761e-10	-0.064963	0.0105358	38.0187
Atrial fibrillation	rs9806680	LINC00927	C	T	0.0943128	4.29635e-11	0.109548	0.0166146	43.474
Atrial fibrillation	rs59831429	ZFHX3-AS1	C	T	0.0862957	1.01719e-11	0.117697	0.0172981	46.295
Atrial fibrillation	rs12932445	ZFHX3	C	T	0.232081	1.47435e-50	0.171763	0.0114864	223.61
Atrial fibrillation	rs17608766	GOSR2	C	T	0.175502	3.7792e-17	0.107913	0.0128169	70.8894
Atrial fibrillation	rs117095708	BICRA	G	T	0.0582841	7.88152e-09	-0.121792	0.0211043	33.3039
Atrial fibrillation	rs4767280	TBX3	T	C	0.434397	7.87717e-10	0.061072	0.00993463	37.7903
Atrial fibrillation	rs6488930	NCOR2	G	A	0.288123	1.89758e-11	0.0729168	0.0108609	45.0737
Atrial fibrillation	rs11622638	LINC01629	A	G	0.576354	5.10505e-12	-0.0690921	0.0100096	47.6457
Atrial fibrillation	rs2145587	AKAP6	A	G	0.375983	2.86708e-08	0.0561723	0.0101223	30.7954
Atrial fibrillation	rs11636535	LOC124903571	C	T	0.29278	4.63554e-16	0.0872425	0.0107432	65.9461
Atrial fibrillation	rs167479	RGL3	G	T	0.573364	1.40443e-13	0.0736229	0.00995453	54.6996
Atrial fibrillation	rs3922843	SCN5A	G	A	0.770677	7.58525e-09	-0.0674638	0.0116771	33.3789
Atrial fibrillation	rs34969716	KDM1B	A	G	0.331064	1.56964e-11	0.0709972	0.0105316	45.4458
Atrial fibrillation	rs7093473	SH3PXD2A	C	T	0.122308	8.14517e-19	0.131185	0.0148097	78.465
Atrial fibrillation	rs1255984	SYNE2	G	A	0.522	1.92708e-11	-0.0660273	0.00983803	45.0434
Atrial fibrillation	rs11264280	KCNN3	T	C	0.359906	7.18125e-43	0.139426	0.0101584	188.381
Atrial fibrillation	rs976568	PITX2	T	G	0.596399	1.20005e-48	-0.145886	0.00995275	214.853
Atrial fibrillation	rs2289279	MRPS27	C	T	0.172718	3.15878e-08	-0.0720647	0.0130259	30.6076
Atrial fibrillation	rs3176323	CDKN1A	C	T	0.290043	3.85398e-10	-0.0681225	0.0108825	39.1854
Atrial fibrillation	rs579459	ABO	T	C	0.778896	2.91702e-09	-0.0698703	0.0117702	35.2385
Atrial fibrillation	rs143073999	PPIF	A	C	0.0538145	1.18965e-08	-0.126491	0.0221868	32.5035
Atrial fibrillation	rs75286264	NEBL	A	G	0.053045	3.92717e-09	0.128143	0.0217662	34.6597
Atrial fibrillation	rs76443711	AGAP5	C	G	0.1466	1.22518e-14	-0.107809	0.0139769	59.4961
Atrial fibrillation	rs117831371	MYBPC2	T	C	0.0222842	2.35396e-18	0.280581	0.0321071	76.3685
Atrial fibrillation	rs6504403	APOH	T	G	0.829597	4.87057e-08	-0.0705695	0.0129344	29.7674
Atrial fibrillation	rs9953366	SMAD7	C	T	0.632876	5.94484e-09	0.059563	0.0102372	33.8525
Atrial fibrillation	rs6026739	ZNF831	T	A	0.16704	8.5617e-10	0.0806374	0.0131457	37.6275
Atrial fibrillation	rs216198	SMG6	T	C	0.631638	1.09245e-11	-0.0686977	0.0101119	46.155
Atrial fibrillation	rs2834618	LINC01426	G	T	0.114466	3.88571e-08	-0.0859046	0.0156305	30.2056
Atrial fibrillation	rs3746159	DOT1L	T	C	0.121385	2.85496e-09	0.0892876	0.0150323	35.2802
Atrial fibrillation	rs139277460	MSRB1	G	C	0.0133598	4.7676e-15	0.324015	0.0413659	61.3543
Atrial fibrillation	rs1558901	FTO	T	A	0.427628	4.58627e-10	0.0615836	0.00988081	38.8459
Atrial fibrillation	rs57737990	NUP62	A	G	0.454242	2.10693e-08	0.0553274	0.00987464	31.3934
Atrial fibrillation	rs4818018	BRWD1	T	C	0.559952	1.45121e-08	-0.0560335	0.00988727	32.1176
Atrial fibrillation	rs76403033	KCNJ5	A	C	0.0979605	4.09921e-17	0.137694	0.0163726	70.7285
Atrial fibrillation	rs7312625	TBX5	A	G	0.695172	1.09623e-20	0.099843	0.0107055	86.9804
Atrial fibrillation	rs2521501	FES	T	A	0.265684	3.05415e-08	0.06185	0.0111677	30.6727
Ischemic heart disease (IHD)	rs13306561	MTHFR	A	G	0.145098	1.91333e-09	-0.0604159	0.0100609	36.0603
Ischemic heart disease (IHD)	rs28380108	INPP5B	G	C	0.538421	1.59423e-08	0.0400302	0.00708361	31.9349
Ischemic heart disease (IHD)	rs72895838	SSBP3	C	T	0.0871072	1.74076e-08	-0.0711453	0.0126234	31.7643
Ischemic heart disease (IHD)	rs11591147	PCSK9	G	T	0.036016	2.38726e-28	-0.215855	0.019548	121.933
Ischemic heart disease (IHD)	rs499883	PCSK9	G	A	0.528294	6.99359e-12	0.0486966	0.00710093	47.0291
Ischemic heart disease (IHD)	rs1819750	PLPP3	C	T	0.167062	1.82264e-14	0.0718346	0.00937476	58.7147
Ischemic heart disease (IHD)	rs629301	CELSR2	G	T	0.785476	1.18195e-19	0.0784916	0.00865326	82.2786
Ischemic heart disease (IHD)	rs1498382	MIA3	G	T	0.178461	2.69098e-09	-0.0549817	0.00924153	35.3955
Ischemic heart disease (IHD)	rs10793514	C10orf142	T	C	0.694126	5.20236e-12	0.0531144	0.0076978	47.6092
Ischemic heart disease (IHD)	rs2246833	LIPA	C	T	0.415577	4.15394e-08	0.0392588	0.00715856	30.0762
Ischemic heart disease (IHD)	rs1384705	PDGFD	C	T	0.776168	2.28534e-09	-0.0503887	0.00843169	35.7139
Ischemic heart disease (IHD)	rs3741298	ZPR1	C	T	0.768422	1.97015e-14	-0.063793	0.00833617	58.5616
Ischemic heart disease (IHD)	rs10774624	SH2B3	G	A	0.597884	1.30497e-12	-0.0512524	0.00722497	50.3218
Ischemic heart disease (IHD)	rs11619038	COL4A1	C	T	0.118934	2.49459e-11	0.0723267	0.0108376	44.538
Ischemic heart disease (IHD)	rs9515203	COL4A2	T	C	0.261569	2.80543e-15	-0.0635414	0.00804396	62.3984
Ischemic heart disease (IHD)	rs137943060	CCDC85C	G	A	0.0184149	2.10669e-14	0.198982	0.0260314	58.4295
Ischemic heart disease (IHD)	rs56062135	SMAD3	C	T	0.262124	2.54121e-08	-0.0448979	0.00806006	31.0296
Ischemic heart disease (IHD)	rs7495616	ADAMTS7	C	G	0.635874	1.74421e-23	-0.0733826	0.0073481	99.7324
Ischemic heart disease (IHD)	rs191156695	MFGE8	C	T	0.0289053	6.01728e-23	-0.213119	0.0216077	97.2808
Ischemic heart disease (IHD)	rs10514559	CDH13	G	C	0.417144	5.54319e-10	-0.0444031	0.00715843	38.4761
Ischemic heart disease (IHD)	rs8070954	SMG6	T	C	0.719098	8.45084e-12	0.0539037	0.0078914	46.6583
Ischemic heart disease (IHD)	rs8081878	ZNF652	A	T	0.49114	1.77591e-10	0.0450235	0.00705745	40.6989
Ischemic heart disease (IHD)	rs113113862	SMARCA4	G	A	0.21478	3.43479e-20	-0.0798737	0.00867775	84.7214
Ischemic heart disease (IHD)	rs7412	APOE	C	T	0.053267	3.01301e-26	-0.169608	0.0160023	112.338
Ischemic heart disease (IHD)	rs17026396	MAT2A	T	C	0.426415	1.16065e-12	0.0507723	0.007141	50.5517
Ischemic heart disease (IHD)	rs72934535	NBEAL1	T	C	0.0956818	1.02023e-13	0.0886585	0.0119193	55.3273
Ischemic heart disease (IHD)	rs11698996	GGT7	C	G	0.396578	6.53582e-14	0.0540683	0.0072121	56.2033
Ischemic heart disease (IHD)	rs42451	GHRL	C	T	0.221283	5.99998e-10	0.0527056	0.00851404	38.3215
Ischemic heart disease (IHD)	rs1199337	MRAS	G	C	0.143549	5.70427e-12	0.0688907	0.0100032	47.4289
Ischemic heart disease (IHD)	rs9852711	MBNL1	C	T	0.0824655	4.27277e-08	-0.0713827	0.013028	30.0214
Ischemic heart disease (IHD)	rs1568488	ARHGEF26	G	C	0.641796	3.51374e-09	0.0436996	0.0073997	34.876
Ischemic heart disease (IHD)	rs2699429	DOK7	T	C	0.335174	4.19943e-08	0.0409931	0.00747741	30.0552
Ischemic heart disease (IHD)	rs13134800	MAD2L1	T	C	0.671305	1.35101e-08	-0.0426382	0.0075074	32.2566
Ischemic heart disease (IHD)	rs17612693	EDNRA	T	A	0.126737	1.5244e-23	0.105005	0.0105006	99.9981
Ischemic heart disease (IHD)	rs56026490	TMEM184C	C	T	0.167358	1.26067e-14	-0.0734373	0.00952527	59.44
Ischemic heart disease (IHD)	rs190120799	FBXW7	C	T	0.0443787	1.86887e-10	0.107785	0.0169161	40.5991
Ischemic heart disease (IHD)	rs62380939	KDM3B	C	G	0.179389	4.80861e-08	-0.050398	0.00923337	29.7924
Ischemic heart disease (IHD)	rs246603	ARHGAP26	T	C	0.527843	1.017e-08	0.040474	0.00706616	32.8084
Ischemic heart disease (IHD)	rs9349379	PHACTR1	A	G	0.452046	1.83443e-36	0.0891638	0.00707027	159.04
Ischemic heart disease (IHD)	rs3134943	RNF5	T	C	0.867738	4.19856e-12	0.0724898	0.0104598	48.0294
Ischemic heart disease (IHD)	rs2395655	CDKN1A	A	G	0.362629	1.10291e-10	-0.0477259	0.00739693	41.6299
Ischemic heart disease (IHD)	rs34537042	EYA4	G	A	0.184346	2.7441e-11	0.0604502	0.00907706	44.3512
Ischemic heart disease (IHD)	rs12190287	TCF21	C	G	0.446621	1.5153e-11	-0.0479964	0.00711434	45.5143
Ischemic heart disease (IHD)	rs151278064	PCMT1	A	G	0.0325738	4.19914e-10	0.122189	0.0195614	39.0179
Ischemic heart disease (IHD)	rs117733303	LPA	A	G	0.0109618	9.9977e-24	0.329168	0.0327803	100.835
Ischemic heart disease (IHD)	rs118039278	LPA	G	A	0.0467003	1.24051e-42	0.223054	0.0162986	187.292
Ischemic heart disease (IHD)	rs2107595	HDAC9	G	A	0.193783	7.57705e-15	0.0693606	0.00892159	60.4423
Ischemic heart disease (IHD)	rs17477177	PIK3CG	T	C	0.2971	2.27196e-13	0.056462	0.00770106	53.7541
Ischemic heart disease (IHD)	rs3918226	NOS3	C	T	0.0698445	2.67073e-10	0.0867491	0.0137331	39.9018
Ischemic heart disease (IHD)	rs17489268	LPL	T	A	0.24583	5.40754e-12	-0.0567995	0.00823844	47.5334
Ischemic heart disease (IHD)	rs7829907	BMP1	T	C	0.12838	2.37651e-08	0.0589076	0.010553	31.1595
Ischemic heart disease (IHD)	rs28601761	TRIB1	C	G	0.410806	2.19938e-11	-0.0480128	0.00717451	44.7847
Ischemic heart disease (IHD)	rs3731222	CDKN2A	T	C	0.103552	2.72898e-12	0.0803428	0.0114923	48.8742
Ischemic heart disease (IHD)	rs1556516	RP11-145E5.5	G	C	0.42131	1.77011e-113	0.161079	0.00711498	512.543	#REF!
Heart failure	rs116287796	CDKN2C	C	T	0.0212104	4.61031e-09	0.184807	0.0315335	34.3473
Heart failure	rs2207792	NFIA	G	A	0.754386	2.40691e-09	-0.0654205	0.0109625	35.613
Heart failure	rs75725917	PITX2	C	A	0.144676	1.06586e-18	0.117569	0.0133178	77.9329
Heart failure	rs3176323	CDKN1A	T	C	0.291351	5.74381e-16	-0.0857911	0.0105985	65.5233
Hypertension	rs2493292	PRDM16	C	T	0.109426	8.67361e-11	0.0596793	0.00919782	42.0996
Hypertension	rs880315	CASZ1	T	C	0.413575	1.3858e-39	0.0769834	0.00584735	173.331
Hypertension	rs72640287	KIAA2013	C	T	0.0780961	2.96415e-21	-0.103316	0.0109168	89.5663
Hypertension	rs111283598	RUNX3	G	A	0.0980773	3.00656e-08	0.0537167	0.00969432	30.7032
Hypertension	rs4320727	RUNX3	G	A	0.626394	2.79364e-10	0.0376334	0.00596426	39.8138
Hypertension	rs34924059	ZDHHC18	G	T	0.153719	1.61447e-08	0.045031	0.00797159	31.9105
Hypertension	rs4660877	HEYL	C	T	0.2382	3.78861e-10	0.042385	0.00676807	39.2188
Hypertension	rs10888974	PLPP3	T	C	0.369244	1.39894e-11	0.0402669	0.00595839	45.6708
Hypertension	rs10776752	WNT2B	G	T	0.170098	2.93427e-47	0.110319	0.00764028	208.488
Hypertension	rs12749040	LRIG2	G	A	0.0814136	5.59758e-09	0.0611645	0.0104943	33.9697
Hypertension	rs112274066	CTSS	T	G	0.0984723	4.18948e-08	-0.0534118	0.00974193	30.0597
Hypertension	rs61814809	CCT3,TSACC	A	T	0.120799	2.73615e-08	0.0489431	0.00880662	30.8862
Hypertension	rs12035921	RAB3GAP2	A	C	0.405365	3.4543e-08	0.0324098	0.00587486	30.4339
Hypertension	rs1745414	WNT3A	T	A	0.565833	6.51178e-11	0.0379254	0.00580656	42.6602
Hypertension	rs1317181	CAPN9	G	T	0.209293	6.95825e-22	0.0679225	0.00706474	92.4347
Hypertension	rs1888693	CACNB2	G	A	0.385447	8.04081e-15	0.0459462	0.00591561	60.3254
Hypertension	rs7070847	CACNB2	G	A	0.235014	3.13184e-08	-0.0376257	0.00679912	30.6241
Hypertension	rs72831344	C10orf107	C	T	0.102193	1.03657e-12	-0.0679232	0.00953233	50.7736
Hypertension	rs116510698	NRBF2	T	A	0.450766	1.71637e-08	-0.0327777	0.00581329	31.7916
Hypertension	rs2274224	PLCE1	G	C	0.344776	1.60546e-14	-0.0466329	0.00607291	58.9646
Hypertension	rs10786736	CNNM2	G	C	0.0913945	2.54507e-18	-0.0875508	0.0100286	76.2149
Hypertension	rs7898224	SH3PXD2A	G	A	0.383917	1.10027e-12	0.0422405	0.00593489	50.6562
Hypertension	rs1265002	COL17A1	A	T	0.952931	1.05003e-13	-0.100541	0.0135237	55.2707
Hypertension	rs2782981	ADRB1	T	C	0.654381	7.5405e-25	0.0625037	0.00607218	105.955
Hypertension	rs4752348	AFAP1L2	G	A	0.499615	2.06709e-08	0.0323026	0.00576185	31.4305
Hypertension	rs80150773	SYT8	C	T	0.0306575	7.65068e-12	0.114842	0.0167776	46.8535
Hypertension	rs612652	LSP1	T	C	0.5737	1.00554e-25	0.0610579	0.005823	109.949
Hypertension	rs10840293	SWAP70	G	A	0.665225	3.43186e-09	0.0362115	0.00612769	34.922
Hypertension	rs1589197	SOX6	T	G	0.848587	1.30497e-11	-0.0544068	0.00803871	45.8072
Hypertension	rs7947006	LGR4	A	G	0.873076	5.9731e-11	-0.0564025	0.00861841	42.8294
Hypertension	rs7110074	METTL15	G	T	0.266901	1.45801e-08	0.0368197	0.00649786	32.1085
Hypertension	rs7120686	WT1	C	T	0.306634	3.69615e-10	0.0390778	0.00623614	39.2671
Hypertension	rs7107356	AGBL2	A	G	0.401235	2.89434e-09	0.0349079	0.00587925	35.2536
Hypertension	rs60961847	RP11-872D17.8	G	A	0.1893	4.16275e-09	-0.0434695	0.0073958	34.5461
Hypertension	rs7125196	LRRC10B	T	C	0.170734	9.84011e-18	-0.065768	0.00766902	73.5444
Hypertension	rs620088	RNASEH2C	G	A	0.282822	1.52816e-10	-0.0411174	0.00642205	40.9925
Hypertension	rs604723	ARHGAP42	T	C	0.741277	4.28253e-23	0.0651467	0.00658237	97.9536
Hypertension	rs7123454	APOC3	C	A	0.824522	3.21048e-09	-0.0447804	0.00756367	35.0518
Hypertension	rs665759	TRIM29	G	A	0.251341	5.58007e-09	0.0385611	0.00661552	33.9759
Hypertension	rs7129204	UBASH3B	G	C	0.151871	3.05351e-13	0.0584672	0.00801797	53.1736
Hypertension	rs6488548	APOLD1	C	A	0.536024	8.35603e-14	-0.0433319	0.005805	55.72
Hypertension	rs60691990	PDE3A	T	C	0.227679	4.90558e-09	-0.0403356	0.00689457	34.2265
Hypertension	rs7967954	LIMA1	G	A	0.589772	8.10214e-14	-0.0436147	0.0058397	55.7808
Hypertension	rs2293060	SPRYD3	T	G	0.0752205	2.121e-10	-0.0697405	0.0109788	40.3516
Hypertension	rs7139122	CSAD	G	A	0.0201272	1.05342e-18	0.180524	0.0204461	77.9559
Hypertension	rs6580970	HOXC4	C	T	0.3925	1.02117e-28	-0.0657613	0.00591466	123.618
Hypertension	rs941208	RBMS2	C	T	0.675336	1.08798e-08	-0.0351646	0.00615152	32.6773
Hypertension	rs11177594	LYZ	C	T	0.199195	1.51293e-08	-0.0408799	0.00722247	32.0367
Hypertension	rs1980235	ATP2B1	G	A	0.753956	1.67263e-19	0.060701	0.00672002	81.5926
Hypertension	rs7310615	SH2B3	C	G	0.586286	7.3536e-31	-0.0674964	0.00584368	133.41
Hypertension	rs35429	TBX3	A	G	0.364598	1.71593e-17	-0.0510025	0.00599214	72.4468
Hypertension	rs4767332	MED13L	C	A	0.677447	4.98655e-15	0.0482772	0.00616785	61.2656
Hypertension	rs9506727	FGF9	A	G	0.393034	1.17004e-11	-0.0401284	0.00591527	46.0208
Hypertension	rs9508490	SLC7A1	C	T	0.641659	1.52693e-09	-0.0363261	0.00601276	36.4997
Hypertension	rs303948	DACH1	A	G	0.100198	1.02698e-08	0.0547844	0.0095673	32.7895
Hypertension	rs9529924	DACH1	C	T	0.600148	4.19247e-08	-0.0324479	0.0059184	30.0583
Hypertension	rs7324079	CDC16	T	C	0.258574	4.17378e-10	0.0410803	0.0065756	39.0298
Hypertension	rs941923	WARS	T	C	0.792692	5.90106e-09	0.0414547	0.00712338	33.8669
Hypertension	rs1136165	CKB	G	T	0.680448	9.18544e-12	0.0423195	0.00620635	46.4952
Hypertension	rs893065	KLF13	G	T	0.193392	1.06869e-09	-0.04488	0.00735883	37.1953
Hypertension	rs12910520	EXD1	A	T	0.676006	1.26049e-09	-0.0373142	0.00614494	36.8734
Hypertension	rs12050481	MAP2K5	T	C	0.646613	2.29488e-10	0.0382422	0.00603171	40.198
Hypertension	rs146870182	NPTN	A	G	0.0298554	4.3414e-08	-0.0935354	0.0170798	29.9907
Hypertension	rs7174250	ABHD17C	C	T	0.406114	6.19584e-14	0.0440199	0.00586629	56.3081
Hypertension	rs6227	FURIN	C	T	0.267919	2.71331e-28	0.0717287	0.00650256	121.679
Hypertension	rs35198836	CACNA1H	C	T	0.321032	2.68726e-10	0.0389678	0.00616987	39.8896
Hypertension	rs2230738	ADCY9	C	T	0.309619	4.7457e-12	0.0432204	0.00625206	47.7894
Hypertension	rs13329952	UMOD	T	C	0.233938	1.24466e-09	-0.0414278	0.00682008	36.8982
Hypertension	rs1121980	FTO	G	A	0.428785	8.00203e-24	0.0584379	0.00580685	101.276
Hypertension	rs62052820	NFAT5	G	A	0.219335	1.24914e-09	0.0424724	0.00699271	36.8912
Hypertension	rs8045875	CMIP	T	C	0.593803	1.31765e-13	0.0434234	0.00586455	54.825
Hypertension	rs11645355	SPATA33	G	A	0.292919	2.57051e-09	0.0377483	0.00633689	35.4848
Hypertension	rs58236662	MED31	G	C	0.45104	1.54277e-09	-0.0349812	0.00579176	36.4795
Hypertension	rs5418	SLC2A4	G	A	0.602287	3.57849e-18	0.0511382	0.00588373	75.5415
Hypertension	rs145153053	RP11-156P1.2	A	G	0.196843	5.96623e-18	0.0623651	0.00722386	74.5323
Hypertension	rs55929017	UBE2Z	T	A	0.206586	8.79751e-10	-0.0437631	0.00713936	37.5749
Hypertension	rs78008010	ZNF652	A	C	0.0462249	1.61246e-09	-0.0830522	0.013767	36.3935
Hypertension	rs75715027	RNF43	T	A	0.0529644	8.97656e-09	-0.074464	0.0129525	33.0511
Hypertension	rs2286526	BCAS3	C	T	0.713138	2.93562e-17	0.0538629	0.00637499	71.3872
Hypertension	rs9899012	ACE	G	A	0.082474	9.57635e-13	-0.0758005	0.0106216	50.9289
Hypertension	rs1436138	SEPT9	A	G	0.355335	3.36047e-10	-0.0378747	0.00602988	39.4531
Hypertension	rs1788819	C18orf8,NPC1	G	A	0.649194	1.53218e-09	-0.0363875	0.00602349	36.4929
Hypertension	rs66794444	ZNF521	C	T	0.107799	3.17936e-10	0.058276	0.0092652	39.5612
Hypertension	rs4599004	MAPK4	C	T	0.286062	7.96269e-09	-0.0369085	0.00639745	33.2843
Hypertension	rs143466522	DOCK6	G	A	0.0145917	2.13452e-12	0.167841	0.0238906	49.3562
Hypertension	rs167479	RGL3	T	G	0.575933	3.44509e-38	0.0756413	0.00585433	166.941
Hypertension	rs11667341	HOOK2,MAST1	C	T	0.0332557	9.77552e-09	-0.0938272	0.0163617	32.8852
Hypertension	rs2278997	HAUS8	G	A	0.218374	1.63682e-12	0.0490159	0.00694041	49.8774
Hypertension	rs7246342	CTC-326K19.6,IL4I1,NUP62	G	A	0.454479	2.27845e-09	0.0345922	0.00578794	35.7197
Hypertension	rs1275977	KCNK3	G	A	0.593471	3.88508e-46	-0.0835745	0.00586076	203.348
Hypertension	rs2580757	TCF23	T	C	0.417434	6.56448e-11	-0.0384933	0.00589458	42.6447
Hypertension	rs2888854	ZFP36L2	G	A	0.681891	2.6804e-11	-0.0413279	0.00620247	44.3974
Hypertension	rs2246363	ZEB2	G	A	0.761383	5.46613e-10	-0.0419479	0.00676023	38.5033
Hypertension	rs10206833	PKP4	G	A	0.866059	1.84077e-11	-0.0565851	0.00842275	45.1332
Hypertension	rs16846073	SLC4A10	C	G	0.143326	1.62817e-11	-0.0553743	0.00822065	45.3737
Hypertension	rs2704368	FIGN	A	G	0.836965	1.31371e-15	-0.0623554	0.00780094	63.8931
Hypertension	rs268263	FIGN	T	A	0.794055	1.08835e-10	0.0460703	0.00713811	41.6558
Hypertension	rs34526919	UBE2E3	T	A	0.391155	3.55525e-09	0.0348098	0.00589631	34.8532
Hypertension	rs1371617	UBE2E3	A	G	0.661704	6.03059e-10	0.0377329	0.00609615	38.3115
Hypertension	rs116054732	AC013264.1,ANKRD44	C	A	0.0169189	1.99936e-08	-0.126865	0.0226059	31.4949
Hypertension	rs78058190	PRKAG3	G	A	0.0827976	1.68962e-10	0.0667858	0.0104562	40.7963
Hypertension	rs1571217	FERMT1	G	T	0.626576	4.4761e-09	0.0350002	0.00596706	34.4049
Hypertension	rs1555959	JAG1	T	G	0.255598	4.46272e-15	0.0518278	0.00660968	61.4844
Hypertension	rs12481717	NOL4L	G	A	0.194337	7.79166e-10	0.0449152	0.00730434	37.8116
Hypertension	rs142391093	ZHX3	A	G	0.287439	4.6505e-08	-0.0348909	0.00638538	29.8573
Hypertension	rs6095302	PREX1	C	T	0.0906442	2.77888e-09	-0.0599641	0.0100879	35.333
Hypertension	rs4810149	GNAS	C	T	0.647265	3.93242e-09	0.0355328	0.00603579	34.657
Hypertension	rs78412528	ZNF831	G	A	0.167673	1.04761e-49	0.113751	0.00767423	219.705
Hypertension	rs9679855	EDN3	A	G	0.033467	2.19887e-11	0.108029	0.0161425	44.7857
Hypertension	rs2248123	ABHD16B	G	A	0.527008	3.8578e-10	-0.0361978	0.0057827	39.1835
Hypertension	rs672929	SIK1	A	G	0.394013	1.56581e-09	0.0356722	0.0059085	36.4507
Hypertension	rs5762879	ZNRF3	C	T	0.212655	1.21479e-11	0.0476213	0.0070254	45.9473
Hypertension	rs5994376	RNF185	A	C	0.538546	1.73876e-09	0.0348053	0.00578114	36.2463
Hypertension	rs1040427	PACSIN2	C	A	0.507484	8.62204e-09	0.0332247	0.00577237	33.1294
Hypertension	rs9812885	ATG7	G	C	0.551685	3.00206e-09	0.0344024	0.00579997	35.1824
Hypertension	rs13064931	FGD5	C	T	0.654395	6.01174e-12	-0.041544	0.00603892	47.3258
Hypertension	rs2643826	SLC4A7	C	T	0.404681	2.59478e-17	0.0496972	0.00587195	71.6307
Hypertension	rs6789238	PDCD6IP	C	A	0.356277	1.25594e-08	0.0343067	0.00602723	32.3983
Hypertension	rs11712101	XIRP1	G	A	0.392297	1.36848e-08	-0.033518	0.00590389	32.2314
Hypertension	rs3821843	CACNA1D	G	A	0.660529	2.20546e-12	0.043156	0.00614685	49.2921
Hypertension	rs9836592	CHDH	C	T	0.651522	3.54087e-10	0.0380275	0.00606207	39.3508
Hypertension	rs9851392	RYK	T	A	0.550496	2.88516e-09	0.0343045	0.0057771	35.26
Hypertension	rs10935179	MSL2	G	T	0.0245496	3.36969e-08	-0.103747	0.0187912	30.4819
Hypertension	rs6441206	RSRC1	G	A	0.444829	2.70209e-12	0.0404996	0.00579193	48.8939
Hypertension	rs6773653	MECOM	G	A	0.0648014	4.07943e-11	-0.0777445	0.0117774	43.5753
Hypertension	rs62294340	MECOM	G	A	0.279411	6.21956e-09	-0.0374621	0.00644704	33.7647
Hypertension	rs59761494	STIM2	C	T	0.259546	1.75384e-08	-0.0372514	0.00661109	31.7497
Hypertension	rs13104866	TBC1D1	G	A	0.448412	1.1899e-09	-0.035289	0.00580258	36.9859
Hypertension	rs12509595	FGF5	T	C	0.314549	4.53733e-49	0.0915118	0.00621525	216.789
Hypertension	rs17010957	ARHGAP24	T	C	0.152821	7.65791e-10	0.0492594	0.00800723	37.8454
Hypertension	rs13112725	NPNT	G	C	0.828546	1.41026e-11	0.0519901	0.00769443	45.655
Hypertension	rs12503104	LEF1	C	T	0.446805	4.25961e-08	-0.0319068	0.00582268	30.0276
Hypertension	rs1879053	ENPEP	T	C	0.548357	2.11009e-16	-0.047571	0.00579028	67.4971
Hypertension	rs1836039	SPRY1	A	G	0.149026	1.46842e-09	-0.0490402	0.00810878	36.5758
Hypertension	rs6818149	USP38	A	C	0.642414	3.76011e-11	-0.0396292	0.00599239	43.7351
Hypertension	rs77249653	EDNRA	A	T	0.0266095	9.94947e-09	-0.103569	0.0180698	32.8513
Hypertension	rs7670965	GUCY1A3	C	A	0.844333	4.75675e-08	-0.0436632	0.00799668	29.8134
Hypertension	rs72689147	GUCY1A3	G	T	0.217474	6.67729e-21	-0.0654427	0.00697779	87.9603
Hypertension	rs7731095	IRX1	C	T	0.129269	2.61873e-10	0.0542685	0.00858703	39.9401
Hypertension	rs10059884	NPR3	C	A	0.586141	2.19837e-24	0.0594736	0.00583648	103.836
Hypertension	rs13167779	FBXO4	T	C	0.75461	5.32918e-10	0.0415712	0.00669522	38.5528
Hypertension	rs188155432	ZSWIM6	C	T	0.0239187	3.34272e-16	0.153533	0.0188147	66.59
Hypertension	rs1159201	MAST4	A	G	0.250015	9.822e-13	-0.0475026	0.00665958	50.8793
Hypertension	rs2549805	ERAP1	T	A	0.807648	7.08272e-14	0.0549388	0.00733856	56.045
Hypertension	rs10077410	PRDM6	G	A	0.225773	1.14712e-10	0.0442386	0.00686277	41.5531
Hypertension	rs6860901	FBN2	C	T	0.297132	7.60326e-20	0.0572961	0.00628337	83.1505
Hypertension	rs7716435	HTR4	T	C	0.387399	2.34142e-08	0.0329105	0.005893	31.1886
Hypertension	rs113700836	CLINT1	C	T	0.195674	1.18793e-09	0.0442658	0.00727833	36.989
Hypertension	rs4371736	EBF1	G	C	0.382096	4.8317e-14	-0.0446599	0.00592591	56.797
Hypertension	rs10063890	RANBP17	G	A	0.646221	1.8721e-08	0.0338103	0.00601241	31.6228
Hypertension	rs198846	HIST1H1T	A	G	0.888927	7.35868e-14	-0.0682742	0.00912595	55.9702
Hypertension	rs9265981	HLA-B	A	C	0.259684	4.57404e-14	0.0494342	0.00655319	56.9049
Hypertension	rs9271497	HLA-DQA1	A	ATTTT	0.150294	8.4217e-11	0.0522627	0.00804922	42.1576
Hypertension	rs6901866	SLC22A7	T	C	0.284374	1.37436e-19	0.0575104	0.00635172	81.9804
Hypertension	rs6905288	VEGFA	G	A	0.566742	1.81088e-09	0.0350644	0.00583054	36.1672
Hypertension	rs147222641	TFAP2D	G	A	0.0619979	3.26874e-08	-0.0668222	0.0120915	30.5409
Hypertension	rs9343870	PHIP	T	G	0.412882	1.57471e-15	0.0466372	0.00585091	63.5357
Hypertension	rs6918791	NCOA7	C	G	0.729196	1.13347e-10	0.0418667	0.00649299	41.5765
Hypertension	rs62426324	RSPO3	C	T	0.499795	1.7191e-20	0.053461	0.00576184	86.0898
Hypertension	rs198645	HIVEP2	A	T	0.33295	9.60594e-10	-0.0374142	0.00611761	37.4033
Hypertension	rs17080091	PLEKHG1	C	T	0.0761687	2.57929e-20	-0.10072	0.0109061	85.2889
Hypertension	rs73030267	PDE10A	A	C	0.067781	3.08973e-08	-0.0638039	0.0115247	30.6503
Hypertension	rs11973114	MAD1L1	G	A	0.241387	2.49058e-11	-0.0450034	0.00674316	44.5414
Hypertension	rs4724960	C1GALT1	A	G	0.439832	1.26625e-08	0.0329606	0.00579216	32.3824
Hypertension	rs2525757	SNX10	A	G	0.535723	2.1301e-12	0.0407799	0.00580439	49.3605
Hypertension	rs61384251	HOXA3	A	G	0.126681	8.46253e-11	0.0560514	0.00863375	42.1477
Hypertension	rs61056117	HOXA13	A	ATT	0.904525	4.83393e-34	0.121042	0.00995083	147.963
Hypertension	rs6961048	EVX1	C	G	0.135966	6.3577e-17	0.0700189	0.00837708	69.8627
Hypertension	rs7809934	AUTS2	T	C	0.327573	1.79958e-10	0.0390969	0.0061304	40.6731
Hypertension	rs7781324	CCDC146	A	T	0.67698	3.97118e-09	-0.0362969	0.00616729	34.6378
Hypertension	rs17477177	PIK3CG	T	C	0.297102	1.50383e-17	0.0536457	0.00629139	72.7071
Hypertension	rs193686	MET	C	T	0.719194	3.09578e-08	-0.035476	0.00640832	30.6465
Hypertension	rs75672964	PODXL	C	T	0.0784371	6.40885e-09	0.0625626	0.010776	33.7066
Hypertension	rs11773825	ZNF775	C	A	0.264986	2.22439e-10	-0.0415299	0.00654531	40.2588
Hypertension	rs3918226	NOS3	C	T	0.0698428	1.50314e-42	0.152794	0.0111762	186.906
Hypertension	rs10253736	PRKAG2	C	T	0.231838	2.87614e-10	0.0431534	0.00684397	39.757
Hypertension	rs6984496	XKR6	G	T	0.45843	3.69063e-15	-0.0459058	0.00583672	61.8582
Hypertension	rs10087241	PURG	G	A	0.638652	4.897e-09	-0.0352025	0.00601688	34.2298
Hypertension	rs2515236	NDUFAF6	A	G	0.391877	2.054e-11	0.0394702	0.0058892	44.9186
Hypertension	rs35783704	ZFPM2	G	A	0.154934	4.03367e-14	-0.0604373	0.00799446	57.1521
Hypertension	rs6992689	GML	A	G	0.569128	2.5547e-10	-0.0367481	0.00581122	39.9885
Hypertension	rs7341791	RP11-145E5.5	A	G	0.435718	3.15355e-11	0.0385507	0.00580651	44.0792
Hypertension	rs7874497	CNTFR	A	G	0.627645	2.71769e-12	0.0419369	0.00599818	48.8825
Hypertension	rs67227401	LINC00961	C	T	0.0997216	1.67186e-11	-0.0650128	0.0096571	45.3215
Hypertension	rs10217559	PALM2-AKAP2	C	T	0.69344	1.30257e-12	0.0443949	0.00625804	50.3257
Hypertension	rs72779268	FAM163B	C	A	0.0641837	8.71967e-22	-0.113802	0.0118654	91.9888
Hypertension	rs6271	DBH	C	T	0.0671158	2.61824e-09	-0.0691907	0.0116211	35.4488
Gastroesophageal reflux (GERD)	rs10887132	BTBD16	T	C	0.200008	3.94703e-07	-0.0587181	0.0115781	25.7199
Gastroesophageal reflux (GERD)	rs36110110	UBE2L5P	A	C	0.00323003	3.86082e-07	0.384446	0.0757425	25.7627
Gastroesophageal reflux (GERD)	rs79348626	UNC13C	G	A	0.0171108	8.79326e-08	0.17912	0.0334802	28.6228
Gastroesophageal reflux (GERD)	rs1549726	POU3F3	A	G	0.371341	1.80094e-07	0.0493064	0.00944786	27.2358
Gastroesophageal reflux (GERD)	rs4269485	POM121L12	A	G	0.540568	1.0962e-07	-0.0488476	0.00919916	28.1962
Gastroesophageal reflux (GERD)	rs12238219	PTCH1	G	A	0.311864	4.25197e-07	0.0502014	0.0099265	25.5764
Gastric ulcer	rs78567353	SLC41A2	C	T	0.0382601	1.37604e-07	-0.281028	0.0533419	27.7563
Gastric ulcer	rs4497856	CRIM1	G	A	0.605576	1.75987e-08	0.108454	0.0192496	31.743
Gastric ulcer	rs7851933	FREM1	G	T	0.0300017	4.39693e-07	0.256783	0.0508389	25.5117
Duodenal ulcer	rs12274456	CNGA4	C	T	0.218049	1.18195e-14	0.21562	0.0279374	59.5671
Duodenal ulcer	rs2294008	JRK,PSCA	C	T	0.502224	5.37403e-20	-0.219263	0.0239468	83.837
Duodenal ulcer	rs529565	ABO	C	T	0.563987	1.3277e-12	0.172914	0.0243836	50.288
Venous thromboembolism (VTE)	rs113079063	ATP1B1	G	T	0.00897951	9.58959e-14	0.378107	0.0507769	55.4494
Venous thromboembolism (VTE)	rs6025	F5	C	T	0.0199781	2.42103e-188	0.873415	0.0298388	856.798
Venous thromboembolism (VTE)	rs114026832	C1orf112,SELE	C	A	0.00195641	9.49511e-15	0.773925	0.099915	59.9979
Venous thromboembolism (VTE)	rs72708961	PRRX1	T	C	0.119972	2.2207e-08	0.0891913	0.0159445	31.2913
Venous thromboembolism (VTE)	rs80137017	TSPAN15	C	T	0.107876	8.30042e-32	-0.208902	0.0177996	137.741
Venous thromboembolism (VTE)	rs78807356	AMBRA1	G	T	0.00655723	7.96343e-22	0.541094	0.0563616	92.1677
Venous thromboembolism (VTE)	rs5896	F2	C	T	0.220257	3.81856e-18	0.109291	0.0125852	75.4134
Venous thromboembolism (VTE)	rs10896706	OR9Q1	G	A	0.248655	6.53161e-09	0.0702142	0.0121006	33.6695
Venous thromboembolism (VTE)	rs174529	MYRF,TMEM258	T	C	0.419255	1.53554e-10	-0.0686342	0.0107211	40.9829
Venous thromboembolism (VTE)	rs116997538	GLT8D2	C	T	0.0159732	6.42392e-26	0.403288	0.0383066	110.837
Venous thromboembolism (VTE)	rs547138	F10	T	A	0.49218	6.4121e-11	0.069139	0.0105817	42.6909
Venous thromboembolism (VTE)	rs114767153	ADPRHL1	A	T	0.0273306	1.98139e-09	-0.20888	0.0348173	35.9918
Venous thromboembolism (VTE)	rs57328376	CATSPERB	A	G	0.363295	1.67811e-10	0.0697584	0.0109198	40.8097
Venous thromboembolism (VTE)	rs188337046	PIEZO1	C	T	0.0446003	1.47133e-10	0.16048	0.0250424	41.0667
Venous thromboembolism (VTE)	rs1560711	SLC44A2	C	T	0.824189	5.11093e-18	0.122379	0.0141465	74.8369
Venous thromboembolism (VTE)	rs6060308	MMP24-AS1,PROCR	G	A	0.318398	1.54775e-19	0.101587	0.0112359	81.7449
Venous thromboembolism (VTE)	rs182558856	NSUN3	C	T	0.014815	4.26904e-08	0.229552	0.0418942	30.023
Venous thromboembolism (VTE)	rs2066865	FGG	G	A	0.301397	1.30107e-61	0.186112	0.0112369	274.319
Venous thromboembolism (VTE)	rs12054563	RBM46	A	G	0.108059	6.97108e-13	-0.126677	0.0176431	51.552
Venous thromboembolism (VTE)	rs3756011	F11	C	A	0.429224	1.65425e-74	0.192712	0.0105525	333.508
Venous thromboembolism (VTE)	rs62350309	F11	A	G	0.102252	1.15001e-21	-0.173509	0.0181448	91.4407
Venous thromboembolism (VTE)	rs7772305	HLA-B	A	G	0.35261	7.2778e-11	-0.0726964	0.0111586	42.443
Venous thromboembolism (VTE)	rs535015446	GBGT1	G	A	0.0370212	3.86189e-18	0.231371	0.0266471	75.3907
Venous thromboembolism (VTE)	rs582118	ABO	G	A	0.563476	9.50605e-114	-0.237969	0.0104985	513.791
Venous thromboembolism (VTE)	rs34024143	ADAMTS13	C	T	0.125473	1.69317e-11	-0.109406	0.0162558	45.2966
Obesity	rs17024258	GNAI3,GNAT2	C	T	0.0583018	8.63456e-09	0.119135	0.020699	33.1268
Obesity	rs3811405	PSMD4	A	G	0.716586	2.33706e-08	0.0626597	0.0112193	31.1921
Obesity	rs633715	SEC16B	T	C	0.22742	3.97594e-09	0.0697331	0.0118489	34.6355
Obesity	rs11030104	BDNF	A	G	0.165814	1.38261e-12	-0.0975234	0.0137633	50.208
Obesity	rs580466	TRHDE	G	T	0.187256	1.03884e-08	0.0727596	0.0127107	32.7674
Obesity	rs76503812	OLFM4	G	A	0.0643253	1.66775e-08	0.112519	0.0199384	31.8472
Obesity	rs9316943	PCDH17	A	G	0.292247	1.55754e-10	-0.0712733	0.0111371	40.9552
Obesity	rs4261436	AKAP6	T	C	0.52281	8.97635e-10	0.0620384	0.010126	37.5358
Obesity	rs1594904	SQRDL	A	G	0.322882	1.98925e-08	0.0599449	0.0106798	31.5049
Obesity	rs72793809	ATXN2L	C	T	0.413452	1.20559e-11	0.0688751	0.0101593	45.9618
Obesity	rs1558902	FTO	T	A	0.418663	1.12772e-84	0.195705	0.0100369	380.193
Obesity	rs7230605	METTL4	T	C	0.173116	3.13661e-09	0.0774784	0.0130781	35.0972
Obesity	rs11082279	RIT2	G	A	0.636568	8.85319e-09	-0.0597504	0.0103889	33.0782
Obesity	rs12956821	DCC	T	G	0.359298	3.28912e-09	-0.0622741	0.0105255	35.0049
Obesity	rs58084604	MC4R	C	T	0.185256	7.80369e-17	0.105384	0.0126448	69.4585
Obesity	rs4072287	PGPEP1	C	A	0.604937	3.09478e-09	0.0610305	0.0102979	35.1234
Obesity	rs34783010	GIPR	G	T	0.258724	3.94094e-11	-0.076779	0.0116221	43.6431
Obesity	rs6739303	TMEM18	C	T	0.835317	7.00487e-20	0.12685	0.0138975	83.312
Obesity	rs13394970	KCNK3	T	G	0.544725	7.93487e-09	-0.058264	0.010098	33.2912
Obesity	rs1861410	FANCL	C	T	0.599815	7.78037e-11	-0.0665095	0.0102247	42.3123
Obesity	rs1446585	R3HDM1	A	G	0.346048	1.19787e-09	-0.0649241	0.0106774	36.9727
Obesity	rs10929985	RBMS1	C	T	0.586688	4.36456e-10	0.063698	0.0102074	38.9423
Obesity	rs45551238	ATP5E	C	T	0.0489735	1.0538e-09	-0.148602	0.0243568	37.2228
Obesity	rs12639495	ARPP21	T	C	0.17322	4.27041e-10	0.0820502	0.013141	38.9854
Obesity	rs12507026	GNPDA2	A	T	0.472624	1.27028e-16	0.0830896	0.0100394	68.498
Obesity	rs147001051	TENM2	C	G	0.0536733	3.53419e-08	0.120382	0.0218373	30.3896
Obesity	rs34298980	LRFN2	T	C	0.344694	2.45482e-10	-0.0690969	0.0109161	40.0666
Obesity	rs2076308	TFAP2B	G	C	0.212683	8.81252e-16	0.0968702	0.012045	64.6795
Obesity	rs35296418	PHACTR2	G	A	0.2071	4.66627e-08	-0.0684098	0.0125211	29.8505
Obesity	rs71554214	CCDC146	T	C	0.215365	2.42996e-17	0.102087	0.0120511	71.7608
Obesity	rs10973268	ZCCHC7	C	G	0.549507	2.90041e-10	-0.0635504	0.0100809	39.7409
Pulmonary embolism (PE)	rs6025	F5	C	T	0.0199807	2.3632e-33	0.548836	0.0456082	144.81
Pulmonary embolism (PE)	rs80137017	TSPAN15	C	T	0.10788	1.49727e-19	-0.230014	0.02543	81.8118
Pulmonary embolism (PE)	rs78807356	AMBRA1	G	T	0.00656935	8.75185e-11	0.515784	0.0795096	42.082
Pulmonary embolism (PE)	rs77165492	C12orf73	T	C	0.0719233	3.0311e-14	0.209269	0.0275462	57.7147
Pulmonary embolism (PE)	rs114767153	ADPRHL1	A	T	0.027326	6.00247e-08	-0.274994	0.0507488	29.3626
Pulmonary embolism (PE)	rs56292801	ZFPM1	G	A	0.241135	3.55435e-07	-0.0907777	0.0178296	25.9224
Pulmonary embolism (PE)	rs1560711	SLC44A2	C	T	0.824187	8.0094e-13	0.144704	0.0202073	51.2796
Pulmonary embolism (PE)	rs665082	ZNF444	G	C	0.941415	8.42229e-09	-0.175581	0.030484	33.175
Pulmonary embolism (PE)	rs2066865	FGG	G	A	0.301453	5.84655e-47	0.227484	0.0158067	207.119
Pulmonary embolism (PE)	rs28584824	RBM46	C	A	0.085357	2.6924e-08	-0.155264	0.0279234	30.9175
Pulmonary embolism (PE)	rs3756011	F11	C	A	0.429192	7.7732e-56	0.234784	0.0149143	247.817
Pulmonary embolism (PE)	rs62350309	F11	A	G	0.10225	7.32993e-15	-0.202534	0.0260372	60.5072
Pulmonary embolism (PE)	rs11758950	MOXD1	C	T	0.0385884	2.9662e-08	0.203947	0.0367907	30.7297
Pulmonary embolism (PE)	rs1481808	EYA1	T	C	0.994034	3.98401e-08	-0.480929	0.0875759	30.1573
Pulmonary embolism (PE)	rs3011264	GFI1B	C	T	0.62152	1.02273e-08	0.0893689	0.0156051	32.7974
Pulmonary embolism (PE)	rs149244513	GBGT1	G	A	0.0304573	2.17145e-09	0.246191	0.0411385	35.8136
Pulmonary embolism (PE)	rs529565	ABO	C	T	0.563371	1.90414e-41	-0.201327	0.0149292	181.857
Stroke	rs62141921	FANCL	G	A	0.134769	2.20044e-09	-0.0854414	0.0142824	35.7877
Stroke	rs2066865	FGG	G	A	0.301332	1.93464e-11	0.0697889	0.0103994	45.0356
Stroke	rs79318212	FOXF2	A	G	0.131997	1.32449e-08	0.0802314	0.0141181	32.2951
Osteoporosis	rs10875906	DDN	C	T	0.341937	2.36592e-09	-0.108188	0.0181206	35.6462
Osteoporosis	rs191852210	FAM234A	A	G	0.0322333	6.35053e-09	0.258337	0.0444852	33.7242
Osteoporosis	rs4305309	SPTBN1	T	C	0.744301	1.75529e-08	0.112353	0.0199401	31.7479
Osteoporosis	rs2894381	HLA-DQA2	G	A	0.196134	1.13391e-08	-0.124823	0.0218628	32.597
Chronic periodontitis	rs10268587	MMD2	G	A	0.0368634	2.09889e-06	-0.294678	0.0621204	22.5023
Chronic periodontitis	rs2847728	PABPC1	T	G	0.210785	3.32606e-06	-0.125939	0.027086	21.6188
Chronic periodontitis	rs146734691	ADGB	A	G	0.00276423	4.82614e-06	0.733419	0.160408	20.9051
Chronic periodontitis	rs113059383	CENPW	G	A	0.00607947	2.88496e-06	-0.839874	0.179505	21.8915
Chronic periodontitis	rs56265851	ATP8B4	T	A	0.0443149	1.62967e-06	0.236029	0.0492277	22.9886
Chronic periodontitis	rs55875437	MYB	T	C	0.203118	1.49527e-06	0.125636	0.0261096	23.1541
Chronic periodontitis	rs1241497	LINC02286	A	G	0.816954	3.62719e-06	-0.127531	0.0275344	21.4526
Chronic periodontitis	rs72682016	MDGA2	A	T	0.0663037	2.88988e-06	-0.21705	0.0463932	21.8882
Chronic periodontitis	rs9645299	LOC105378797	C	T	0.713102	4.9238e-06	0.110372	0.0241619	20.8668
Chronic periodontitis	rs139232605	LOC105374038	G	A	0.061807	1.13105e-07	0.221301	0.041721	28.1357
Chronic periodontitis	rs141098993	CNTNAP2	A	G	0.0315562	2.24942e-06	0.268631	0.0567977	22.3692
Chronic periodontitis	rs6845106	LINC02380	T	C	0.59251	3.02134e-06	-0.101651	0.0217698	21.8029
Chronic periodontitis	rs1148464	TNFRSF8	T	C	0.866449	3.2502e-06	-0.143012	0.0307265	21.663
Chronic periodontitis	rs7629105	TBL1XR1	A	G	0.933376	3.26407e-06	-0.189193	0.0406564	21.6547
Chronic periodontitis	rs35813112	PHACTR3	G	A	0.042846	1.78665e-06	0.235956	0.0494027	22.8119
Chronic periodontitis	rs130985	TBC1D22A	T	C	0.0297213	4.77156e-06	-0.313082	0.0684394	20.9268
Chronic periodontitis	rs2220232	MON1B	A	T	0.454101	1.44694e-06	0.103497	0.0214795	23.2171
Chronic periodontitis	rs11605185	LRRC4C	C	T	0.0612053	1.12372e-06	-0.23119	0.0474857	23.7035
Anxiety	rs4747637	LYZL1	A	G	0.162331	1.69922e-07	0.259581	0.0496374	27.3481
Anxiety	rs116918798	SPACA7	G	C	0.0296836	4.51783e-06	0.466415	0.101704	21.0314
Anxiety	rs2085823	LOC105370777	C	T	0.325803	2.86939e-06	-0.199662	0.0426633	21.9019
Anxiety	rs55853698	CHRNA5	T	G	0.33544	2.27143e-07	0.207982	0.0401849	26.7871
Anxiety	rs73575193	AARS1	C	T	0.65266	1.71546e-07	0.219252	0.0419397	27.3298
Anxiety	rs2196038	CHL1	G	A	0.209604	4.3431e-07	-0.253023	0.0500711	25.5356
Anxiety	rs7779570	SUGCT	G	A	0.211389	7.98289e-07	0.226179	0.0458243	24.362
Depression	rs1027190	SORCS3	T	G	0.722341	3.73061e-08	-0.0459014	0.00834093	30.2847
Depression	rs4923546	METTL15	G	A	0.350659	9.01716e-10	-0.0483559	0.00789369	37.5266
Depression	rs215896	METTL9	T	C	0.248004	1.82865e-09	0.0519425	0.00863932	36.1482
Depression	rs7192848	PMFBP1	A	G	0.468797	8.57828e-11	0.0485906	0.0074869	42.1212
Depression	rs57852066	ZFHX3	G	A	0.0492689	2.19943e-08	0.0941695	0.0168294	31.31
Depression	rs62099231	DCC	G	A	0.459481	1.47673e-12	0.0532118	0.00751934	50.0791
Depression	rs12479064	REV1	C	T	0.168975	2.0347e-08	0.0555961	0.0099119	31.4612
Depression	rs6707756	AC007557.5	T	C	0.289768	3.3107e-08	-0.0458768	0.00830476	30.5163
Depression	rs4619804	SATB1	A	C	0.661681	2.1968e-08	0.0444135	0.00793701	31.3124
Depression	rs3773087	RBMS3,RP11-9J18.1	T	C	0.141627	4.51191e-08	-0.059413	0.0108625	29.916
Depression	rs530758485	ANO10	G	A	0.107383	6.88335e-12	0.081333	0.011856	47.0606
Depression	rs6876567	PRR16	A	G	0.39935	2.68844e-11	0.0508467	0.00763157	44.3913
Depression	rs9324959	KCTD16	G	A	0.390377	5.01741e-09	0.0448681	0.00767423	34.1827
Depression	rs11756123	ESR1	A	T	0.638513	3.60911e-12	-0.0539258	0.00775723	48.3259
Depression	rs57268239	PAX5	C	A	0.203937	3.48369e-08	0.0510729	0.00926038	30.4175
Anaemias	rs6679677	RSBN1	C	A	0.145413	4.23838e-14	0.125609	0.0166294	57.0543
Anaemias	rs117725035	CTD-2510F5.6,SMG8	A	G	0.0263268	1.06365e-34	0.43861	0.035697	150.971
Anaemias	rs117372722	TBX2	G	T	0.0246759	6.01451e-15	0.289758	0.0371311	60.8969
Anaemias	rs74465781	TBX4	G	C	0.0449555	4.45533e-08	0.156204	0.0285471	29.9406
Anaemias	rs2902065	PPP3R1,RP11-474G23.1	A	G	0.702051	4.32245e-08	0.0713574	0.0130282	29.9992
Anaemias	rs9267542	ABHD16A,XXbac-BPG32J3.20	C	T	0.377211	1.46981e-08	-0.0700258	0.012361	32.0929
Anaemias	rs9271365	HLA-DQA1	T	G	0.361994	1.42004e-21	0.117158	0.01228	91.0222
Chronic kidney disease (CKD)	rs77924615	PDILT	G	A	0.223403	4.53628e-37	-0.241489	0.0189839	161.817
Chronic kidney disease (CKD)	rs3789126	ACOXL	G	A	0.0673445	3.77285e-07	0.149911	0.0295096	25.8072
Chronic kidney disease (CKD)	rs2516466	MICA	T	G	0.443285	1.56437e-07	0.080146	0.015281	27.5081
Chronic kidney disease (CKD)	rs9273364	HLA-DQB1	T	G	0.277966	7.40628e-17	0.139335	0.0167061	69.5617
Type 2 diabetes	rs6550758	UBE2E2	C	A	0.819934	2.31206e-11	-0.0696071	0.0104127	44.6869
Type 2 diabetes	rs73061095	IGF2BP2	G	T	0.306902	2.1677e-27	0.0943892	0.00870559	117.557
Type 2 diabetes	rs2842375	RREB1	G	A	0.407783	7.00487e-14	0.0617189	0.00824261	56.0669
Type 2 diabetes	rs61783376	MACF1	C	T	0.189162	4.8105e-10	0.0640575	0.0102901	38.7526
Type 2 diabetes	rs618652	CITED2	G	T	0.481546	9.96231e-10	-0.0495337	0.00810697	37.3323
Type 2 diabetes	rs10504042	ANK1	A	G	0.547136	1.40314e-14	0.0625415	0.00812644	59.2292
Type 2 diabetes	rs76177300	PAM	A	G	0.0578837	2.64484e-12	0.118884	0.0169946	48.9356
Type 2 diabetes	rs61817618	RSBN1	C	T	0.0804376	1.33291e-12	0.103958	0.0146609	50.2799
Type 2 diabetes	rs17036160	PPARG	T	C	0.172435	1.40152e-17	-0.0930195	0.0108986	72.8461
Type 2 diabetes	rs1182436	UBE3C	C	T	0.853223	9.89236e-12	0.0790681	0.0116139	46.3496
Type 2 diabetes	rs3957146	HLA-DQA2	C	T	0.118177	1.85909e-74	0.220689	0.0120887	333.275
Type 2 diabetes	rs6839635	SLC9B1	A	C	0.458948	2.53075e-10	-0.0514571	0.00813538	40.0069
Type 2 diabetes	rs915894	NOTCH4	G	T	0.318088	3.30598e-36	0.108457	0.00863199	157.868
Type 2 diabetes	rs28624681	GPSM1	T	C	0.293793	2.09026e-14	-0.0685118	0.00896169	58.4455
Type 2 diabetes	rs878521	CAMK2B	A	G	0.205573	3.16592e-11	0.0658193	0.00991455	44.0718
Type 2 diabetes	rs2534676	MICB	T	C	0.605694	2.20882e-09	0.0495614	0.00828557	35.7802
Type 2 diabetes	rs1665908	BEND3	T	A	0.415694	1.3983e-09	-0.0501436	0.00828043	36.6712
Type 2 diabetes	rs12113083	DGKB	C	G	0.412054	3.99945e-08	0.0451546	0.00822357	30.1497
Type 2 diabetes	rs42129	FZD9	A	C	0.175858	2.51362e-08	0.0592656	0.0106357	31.0508
Type 2 diabetes	rs10184004	COBLL1	T	C	0.36069	1.50921e-09	-0.0510892	0.00845375	36.5224
Type 2 diabetes	rs1260326	GCKR	C	T	0.649815	3.47664e-09	0.0503765	0.00852777	34.8968
Type 2 diabetes	rs2713553	IRS1	A	G	0.617555	4.35612e-22	0.0807862	0.0083609	93.3616
Type 2 diabetes	rs6813195	TMEM154	T	C	0.332484	7.61062e-09	-0.0499414	0.00864507	33.3722
Type 2 diabetes	rs607409	PLPPR1	T	A	0.608574	7.25437e-11	0.0542273	0.00832306	42.4492
Type 2 diabetes	rs144106498	ANKH	A	G	0.0700865	6.18871e-11	0.102875	0.0157323	42.7598
Type 2 diabetes	rs10965247	RP11-145E5.5	G	A	0.151184	2.98332e-21	-0.108478	0.011463	89.5544
Type 2 diabetes	rs2605104	LYPLAL1-AS1	T	C	0.64605	2.01405e-09	0.0509188	0.00849118	35.96
Type 2 diabetes	rs11720108	ADCY5	T	C	0.176861	2.12163e-09	-0.0641271	0.0107089	35.8586
Type 2 diabetes	rs3887925	ST6GAL1	T	C	0.463841	6.6973e-12	0.0558238	0.00813288	47.114
Type 2 diabetes	rs200641079	FAM185A	C	T	0.188362	1.96246e-15	-0.0837132	0.0105383	63.1025
Type 2 diabetes	rs4731702	LOC105375508	T	C	0.463639	1.36726e-09	-0.0491913	0.00811832	36.7151
Type 2 diabetes	rs554186429	SCRT1	C	G	0.0589888	4.92731e-09	-0.105899	0.0181035	34.2183
Type 2 diabetes	rs6931514	CDKAL1	G	A	0.327333	3.04299e-44	0.11924	0.00854623	194.668
Type 2 diabetes	rs114067739	MAST2	A	C	0.0701419	5.05766e-09	-0.0947703	0.0162132	34.167
Type 2 diabetes	rs12507026	GNPDA2	T	A	0.47182	6.08135e-15	0.0632646	0.0081085	60.8752
Type 2 diabetes	rs10084393	BCL11A	A	C	0.227303	1.02532e-10	-0.0630338	0.00975277	41.7726
Type 2 diabetes	rs1412239	LINGO2	G	C	0.376178	2.5934e-08	0.0463849	0.00833229	30.9902
Type 2 diabetes	rs576123	ABO	T	C	0.564119	3.85035e-15	-0.0640073	0.00814373	61.7749
Type 2 diabetes	rs13266634	SLC30A8	T	C	0.377059	7.87952e-18	-0.0719478	0.00836473	73.9829
Type 2 diabetes	rs319694	DHX30	T	C	0.755583	2.09479e-08	0.0530818	0.00947214	31.4047
Type 2 diabetes	rs2865383	UNC5C	C	T	0.444973	1.26162e-09	0.0494563	0.0081447	36.8717
Type 2 diabetes	rs7788808	LOC105375567	C	T	0.752781	7.95078e-09	0.0544732	0.00944158	33.2871
Type 2 diabetes	rs1801213	WFS1	G	C	0.614315	2.57573e-18	0.0729687	0.00835961	76.1906
Type 2 diabetes	rs1708302	JAZF1	T	C	0.465167	9.21722e-16	-0.0654134	0.00813918	64.591
Type 2 diabetes	rs11052566	SYT10	T	C	0.0773759	4.55145e-09	0.0875082	0.014926	34.3725
Type 2 diabetes	rs11857779	LOC105370906	G	A	0.407547	1.83908e-15	-0.0657776	0.0082721	63.2302
Type 2 diabetes	rs8071043	ZZEF1	C	T	0.308222	1.04785e-15	0.0699617	0.00872219	64.3383
Type 2 diabetes	rs45551238	ATP5F1E	T	C	0.0492953	2.1503e-20	-0.182723	0.019744	85.6478
Type 2 diabetes	rs3110641	HNF1B	A	G	0.214943	1.04961e-08	-0.0572454	0.0100035	32.7474
Type 2 diabetes	rs1705219	LOC124902961	T	C	0.358986	1.68888e-11	-0.0570333	0.00847365	45.3019
Type 2 diabetes	rs74628648	NEDD1	T	C	0.0780423	3.00566e-08	-0.0852768	0.0153898	30.7041
Type 2 diabetes	rs77211255	LOC107984684	G	T	0.0386324	2.10994e-08	-0.121351	0.0216592	31.3908
Type 2 diabetes	rs12967878	MC4R	C	T	0.181695	1.81639e-09	0.0624473	0.0103846	36.1616
Type 2 diabetes	rs2303700	MAP2K7	C	T	0.675078	2.28539e-08	-0.0482948	0.00864123	31.2356
Type 2 diabetes	rs10408179	EML2	C	T	0.447738	1.68384e-12	-0.0574467	0.00813874	49.8214
Type 2 diabetes	rs10830963	MTNR1B	G	C	0.355612	3.16082e-23	0.0837402	0.00843517	98.5554
Type 2 diabetes	rs17772814	MYC	A	G	0.103585	3.37132e-11	-0.0917824	0.0138448	43.9486
Type 2 diabetes	rs112108223	CCND2	A	G	0.0228561	3.64502e-25	-0.307044	0.0296282	107.397
Type 2 diabetes	rs703979	ZMIZ1	C	T	0.652994	4.01273e-09	-0.0498903	0.00847947	34.6174
Type 2 diabetes	rs73040004	CCND2-AS1	C	T	0.221028	3.38143e-14	0.0737693	0.00972847	57.4993
Type 2 diabetes	rs76895963	CCND2	G	T	0.0311797	1.6192e-61	-0.437311	0.0264247	273.88
Type 2 diabetes	rs61872821	TCF7L2	G	A	0.0358452	4.56888e-09	0.128821	0.0219751	34.3646
Type 2 diabetes	rs7109575	ARAP1	A	G	0.237839	6.91512e-19	-0.0854545	0.00962731	78.788
Type 2 diabetes	rs142942475	SLC25A16	A	G	0.0743433	6.15886e-14	0.115072	0.0153334	56.32
Type 2 diabetes	rs13406582	BCL11A	C	T	0.048477	1.96246e-13	0.135213	0.018393	54.042
Type 2 diabetes	rs7018475	RP11-145E5.5	G	T	0.278511	2.29298e-29	0.100496	0.00893227	126.583
Type 2 diabetes	rs11257659	CDC123	T	C	0.264663	5.94155e-21	0.0857622	0.00913236	88.1913
Type 2 diabetes	rs80323638	THADA	A	G	0.0482441	1.04737e-11	-0.131951	0.0194051	46.2374
Type 2 diabetes	rs4629706	CENPW	T	A	0.475139	2.20496e-11	0.0540728	0.0080805	44.7797
Type 2 diabetes	rs4889392	PSMD7	C	G	0.515014	3.16235e-10	-0.0510301	0.00811211	39.5717
Type 2 diabetes	rs55917610	SNF8	G	C	0.677489	2.06016e-11	0.0583301	0.00870378	44.9127
Type 2 diabetes	rs7903146	TCF7L2	T	C	0.198362	2.03704e-134	0.243354	0.00986279	608.804
Type 2 diabetes	rs114322470	TCF7L2	G	T	0.0234834	1.25055e-15	-0.225062	0.0281349	63.9902
Type 2 diabetes	rs78470967	FGF23,FGF6	A	T	0.0400373	4.72389e-15	-0.169513	0.0216379	61.3728
Type 2 diabetes	rs10882098	HHEX	T	C	0.474505	4.33112e-20	-0.0745649	0.00812299	84.263
Type 2 diabetes	rs12794000	KCNQ1	T	C	0.216364	6.30435e-10	-0.0615718	0.00995885	38.2248
Type 2 diabetes	rs35126798	ADRA2A	G	A	0.102661	3.96287e-08	-0.0744116	0.0135479	30.1674
Type 2 diabetes	rs10823403	TSPAN15	T	C	0.420461	5.88844e-09	0.0476557	0.00818841	33.8712
Type 2 diabetes	rs7925578	KCNQ1	T	G	0.320656	4.00332e-10	0.0543752	0.0086946	39.1113
Type 2 diabetes	rs74046911	KCNQ1	T	C	0.076539	1.09926e-32	-0.190191	0.0159742	141.756
Type 2 diabetes	rs35271178	KCNJ11	T	C	0.500131	1.05536e-12	-0.0575928	0.00808538	50.7383
Type 2 diabetes	rs62111426	INSR	T	A	0.0758627	2.68726e-08	-0.0863618	0.0155308	30.9212
Type 2 diabetes	rs2947793	RPSAP52	A	G	0.0528464	5.28676e-09	0.103354	0.017704	34.081
Type 2 diabetes	rs7171333	RCCD1	C	G	0.370879	3.78913e-09	0.0492933	0.00836452	34.7291
Type 2 diabetes	rs1517037	SEC11C,GRP	T	C	0.272327	6.33417e-09	-0.0532329	0.00916594	33.7292
Type 2 diabetes	rs2347223	KLHL42	A	G	0.429699	1.42935e-08	-0.0465411	0.00820854	32.1471
Type 2 diabetes	rs1121980	FTO	A	G	0.427654	1.9476e-48	0.119051	0.00814029	213.888
Type 2 diabetes	rs9316500	DLEU1	G	T	0.212963	7.83971e-13	-0.0711735	0.00993499	51.3218
Type 2 diabetes	rs8100204	SUGP1	A	G	0.158108	4.38228e-12	0.0767334	0.0110818	47.9455
Type 2 diabetes	rs8020365	NRXN3	A	T	0.240749	1.80078e-08	0.0527936	0.00937699	31.6983
Type 2 diabetes	rs11657964	HNF1B	A	G	0.298181	7.91772e-14	0.0656603	0.00878788	55.8261
Type 2 diabetes	rs56348580	HNF1A	C	G	0.285154	1.65691e-18	-0.079359	0.00904018	77.0616
Type 2 diabetes	rs10221489	CRTC1	T	C	0.445395	2.28634e-10	-0.051665	0.00814807	40.2053
Type 2 diabetes	rs13040461	TOX2	T	A	0.0298206	1.20712e-10	0.147335	0.0228837	41.4533
Type 2 diabetes	rs6103716	HNF4A	C	A	0.369448	1.89191e-12	0.0587767	0.00834632	49.593
Type 2 diabetes	rs11616380	LOC105370275	T	G	0.295209	1.69083e-08	-0.0502193	0.00890257	31.8208
Type 2 diabetes	rs6575984	MARK3	G	A	0.696783	1.65295e-09	0.0532496	0.0088327	36.3451
Type 2 diabetes	rs429358	APOE	C	T	0.182048	1.64097e-16	-0.0885846	0.010743	67.9932
Type 2 diabetes	rs8073177	TNFSF12	C	T	0.745337	9.9977e-11	-0.059811	0.00924866	41.822
Type 2 diabetes	rs4968896	KPNA2	G	T	0.491323	5.54715e-10	0.0503485	0.00811707	38.4746
Type 2 diabetes	rs74018158	HERC1	G	A	0.267734	4.36425e-08	0.0497669	0.00908911	29.9805
Type 2 diabetes	rs66502159	CTRB1,CTRB2	T	C	0.0970253	1.09396e-14	-0.107536	0.0139154	59.7195
Type 2 diabetes	rs1788817	NPC1	G	A	0.50762	1.90634e-11	-0.0544028	0.00810408	45.0646
Lifetime Smoking index	rs10052591	ISL1	T	C	0.573358	2.1e-09	0.00839979	0.00140216	35.8874
Lifetime Smoking index	rs10226228	PDE1C	A	G	0.62964	2e-15	-0.0114099	0.00143702	63.0432
Lifetime Smoking index	rs10282292	IMMP2L	C	T	0.361838	5.9e-10	0.00896219	0.0014469	38.3664
Lifetime Smoking index	rs1050847	ZCCHC14	C	T	0.425845	1.4e-08	0.00797046	0.00140503	32.1807
Lifetime Smoking index	rs10823968	PLA2G12B	A	T	0.632969	2.1e-08	0.00813544	0.00145258	31.3676
Lifetime Smoking index	rs10879871	KCNC2	T	G	0.343436	5e-11	-0.00957988	0.00145803	43.1705
Lifetime Smoking index	rs10918701	NOS1AP	G	A	0.372247	2.1e-08	0.00802389	0.00143191	31.4006
Lifetime Smoking index	rs10922907	BARHL2	A	T	0.45105	3e-13	0.0101748	0.00139495	53.2028
Lifetime Smoking index	rs11210229	LRRIQ3	A	G	0.383666	2e-16	0.011702	0.00142273	67.6512
Lifetime Smoking index	rs112282219	HARBI1	G	A	0.958949	3.8e-11	-0.0231662	0.00350418	43.7056
Lifetime Smoking index	rs11255908	GATA3	T	G	0.743485	2.3e-10	-0.0100713	0.00158809	40.218
Lifetime Smoking index	rs113382419	FAM163B	C	A	0.889325	3e-37	-0.0282339	0.00221376	162.66
Lifetime Smoking index	rs11783093	EPHX2	C	T	0.838811	1.2e-16	0.01571	0.00189655	68.6157
Lifetime Smoking index	rs11861214	FBXL16	G	T	0.78364	2e-08	0.00945079	0.00168455	31.4752
Lifetime Smoking index	rs11948770	DNAH5	T	C	0.768248	4.9e-10	-0.0102364	0.00164524	38.7111
Lifetime Smoking index	rs12202536	EYS	A	G	0.512754	2.8e-09	-0.00823391	0.00138601	35.2923
Lifetime Smoking index	rs1221148	BRINP1	C	G	0.587062	7.3e-11	0.00916504	0.00140711	42.4241
Lifetime Smoking index	rs1246265	SLC28A3	T	C	0.30456	4.2e-09	-0.00886526	0.00150907	34.5115
Lifetime Smoking index	rs12481282	CD40	G	C	0.722343	7.8e-09	-0.00894356	0.00154935	33.3213
Lifetime Smoking index	rs12623702	FZD7	A	G	0.613375	7.7e-12	-0.00977238	0.00142787	46.8407
Lifetime Smoking index	rs12708665	TNRC6A	A	G	0.284632	3.5e-09	-0.0090871	0.00153886	34.87
Lifetime Smoking index	rs12831617	SLC6A15	C	T	0.764305	1.9e-08	-0.00918459	0.00163314	31.6281
Lifetime Smoking index	rs13009008	AC013461.1	A	G	0.327713	4.6e-09	0.00863272	0.00147329	34.3336
Lifetime Smoking index	rs13153393	TENM2	A	G	0.883937	2.5e-10	-0.0137451	0.00217329	40
Lifetime Smoking index	rs13296519	MAPKAP1	G	T	0.606385	8.1e-12	-0.00970128	0.00141888	46.7484
Lifetime Smoking index	rs136233	OSBP2	A	G	0.809084	1.8e-08	-0.00995614	0.00176918	31.6693
Lifetime Smoking index	rs147412694	BRWD1	G	A	0.850009	2.9e-09	-0.0115726	0.00194865	35.2691
Lifetime Smoking index	rs17309874	BDNF	G	A	0.740357	9.7e-13	-0.0112899	0.00158234	50.9074
Lifetime Smoking index	rs17553262	PCGF5	A	C	0.884605	5.3e-09	-0.0127323	0.00218148	34.0652
Lifetime Smoking index	rs17576594	TTC29	G	A	0.7235	1.7e-12	0.0109502	0.00155159	49.807
Lifetime Smoking index	rs1922018	SDK1	C	T	0.364422	3e-12	0.0100328	0.00143771	48.6969
Lifetime Smoking index	rs202645	TEF	A	G	0.202939	3.9e-09	-0.0101598	0.00172497	34.6902
Lifetime Smoking index	rs2254710	CCDC167	C	A	0.236356	3.5e-08	0.00899636	0.00163085	30.4303
Lifetime Smoking index	rs2401924	MDFIC	G	C	0.501955	2.7e-14	0.0105718	0.00138906	57.9236
Lifetime Smoking index	rs245774	RANBP17	A	G	0.271691	7.4e-09	-0.00901601	0.00155972	33.4145
Lifetime Smoking index	rs2675638	C10orf107	G	A	0.58057	1.3e-09	0.00849857	0.00140017	36.8409
Lifetime Smoking index	rs2678670	POU3F3	A	T	0.485528	3.1e-10	0.00873079	0.00138756	39.5916
Lifetime Smoking index	rs2838834	POFUT2	C	T	0.699459	6.3e-10	-0.00936489	0.00151488	38.2163
Lifetime Smoking index	rs28485305	C15orf59	C	T	0.631482	2.6e-08	0.00800666	0.00143887	30.9642
Lifetime Smoking index	rs2867112	TMEM18	T	G	0.834596	4.8e-15	0.0147832	0.00188747	61.3447
Lifetime Smoking index	rs2890772	ZEB2	G	T	0.413181	2.1e-22	-0.0136979	0.00140672	94.8184
Lifetime Smoking index	rs317021	ARAP2	T	A	0.814287	1.1e-10	-0.011567	0.00179087	41.717
Lifetime Smoking index	rs326341	CD47	G	A	0.524943	1.2e-11	0.00943522	0.00139247	45.9127
Lifetime Smoking index	rs329120	JADE2	C	T	0.580672	6.3e-12	0.00965704	0.00140509	47.2367
Lifetime Smoking index	rs34866095	SOX6	A	G	0.686187	1.2e-08	-0.00857198	0.00150558	32.4156
Lifetime Smoking index	rs348809	CDH26	A	G	0.347637	1.3e-08	-0.00828381	0.00145602	32.3687
Lifetime Smoking index	rs35169606	TNKS	T	G	0.612204	1.2e-09	0.00877627	0.00144385	36.9467
Lifetime Smoking index	rs35175834	SEMA6D	G	A	0.78844	4.6e-22	-0.0164032	0.00169847	93.2699
Lifetime Smoking index	rs35343344	PGPEP1	C	A	0.732713	8.8e-09	0.00918144	0.00159594	33.097
Lifetime Smoking index	rs369230	CPNE7	G	T	0.307565	1.8e-09	-0.00908882	0.001511	36.1815
Lifetime Smoking index	rs3742365	ZFYVE21	T	C	0.595136	2.5e-14	-0.0107929	0.0014159	58.1047
Lifetime Smoking index	rs3769949	SCN2A	T	A	0.527845	2.5e-09	-0.00825646	0.00138563	35.5053
Lifetime Smoking index	rs3811038	TTL	T	C	0.723852	8.9e-10	-0.00954466	0.00155745	37.5572
Lifetime Smoking index	rs3896224	SORCS3	A	G	0.585286	1.1e-11	0.00962696	0.00141792	46.0972
Lifetime Smoking index	rs4391802	METTL15	A	G	0.707464	1.4e-11	0.0103191	0.00152789	45.6141
Lifetime Smoking index	rs4473348	UBE2E3	A	T	0.249978	6.4e-11	-0.0104317	0.00159675	42.6812
Lifetime Smoking index	rs4543592	PUM3	T	C	0.519912	4.5e-10	-0.00866243	0.0013891	38.8877
Lifetime Smoking index	rs4814873	SLC24A3	C	T	0.76659	2.9e-09	0.00971214	0.00163637	35.2263
Lifetime Smoking index	rs4949465	COL16A1	T	C	0.869552	1.7e-08	-0.0116055	0.00205788	31.8044
Lifetime Smoking index	rs4957528	EFNA5	A	C	0.208497	4.2e-09	-0.0101225	0.00172212	34.5501
Lifetime Smoking index	rs549845	PTPRF	G	A	0.301161	8.3e-14	0.0112613	0.00150857	55.7245
Lifetime Smoking index	rs57611503	PRSS36	G	A	0.484578	4e-08	0.00774344	0.00141026	30.1488
Lifetime Smoking index	rs6011779	CHRNA4	C	T	0.191239	2.3e-27	0.0191152	0.00176364	117.473
Lifetime Smoking index	rs6119897	AL034550.1,NOL4L	G	A	0.761716	3.6e-15	-0.0128038	0.00162704	61.9272
Lifetime Smoking index	rs61796681	PPARGC1A	A	T	0.912365	4.2e-08	-0.0134163	0.00244752	30.0478
Lifetime Smoking index	rs62135536	PPM1B	C	T	0.968256	8e-10	0.0243444	0.00396165	37.7612
Lifetime Smoking index	rs62155874	FHL2	A	G	0.87336	5.2e-16	-0.0169073	0.00208546	65.7271
Lifetime Smoking index	rs62175972	RBMS1	T	C	0.965939	1.7e-08	0.0217461	0.00385678	31.7916
Lifetime Smoking index	rs624833	ADD1	T	G	0.694697	6.6e-10	0.00928567	0.00150361	38.1378
Lifetime Smoking index	rs6562474	PCDH9	C	G	0.650606	1e-08	0.00836914	0.0014611	32.8097
Lifetime Smoking index	rs6598539	IGF1R	T	C	0.488672	4.5e-09	-0.00815056	0.00138941	34.4123
Lifetime Smoking index	rs6741228	KLHL29	T	C	0.433309	1.6e-08	0.00793282	0.00140363	31.9411
Lifetime Smoking index	rs67596067	CA10	G	A	0.648812	1.2e-09	-0.00887666	0.00145843	37.0449
Lifetime Smoking index	rs6778080	USP4	T	C	0.267372	1.3e-12	0.0111141	0.00156621	50.3557
Lifetime Smoking index	rs6779302	PLCL2	G	T	0.632921	1.2e-09	-0.00875253	0.0014392	36.9849
Lifetime Smoking index	rs6935954	HIST1H2BH	A	G	0.421108	8.2e-12	0.0095817	0.00140192	46.7131
Lifetime Smoking index	rs6957896	PLXNA4	C	T	0.503261	4.5e-08	-0.00758434	0.00138695	29.9029
Lifetime Smoking index	rs6962772	ZNF789	A	G	0.845551	7.8e-09	0.011064	0.00191645	33.3295
Lifetime Smoking index	rs7039819	TLE4	G	A	0.427307	5.1e-10	0.00873433	0.00140501	38.6456
Lifetime Smoking index	rs7077678	ARL3	C	T	0.623429	2.6e-09	0.00855025	0.00143575	35.465
Lifetime Smoking index	rs71367545	KCNG2	G	A	0.790533	1.4e-09	-0.0103197	0.0017038	36.6857
Lifetime Smoking index	rs7155595	IRF2BPL	A	C	0.674282	2.5e-09	-0.00885162	0.00148508	35.526
Lifetime Smoking index	rs71627581	ZNF131	G	A	0.888811	1.6e-09	0.0132566	0.00219871	36.352
Lifetime Smoking index	rs72674867	KIAA1429	A	T	0.764568	3.8e-08	0.00898766	0.00163396	30.2559
Lifetime Smoking index	rs72678864	C4orf32	G	A	0.828591	1.6e-11	0.0123829	0.0018387	45.3548
Lifetime Smoking index	rs7297175	ERBB3	T	C	0.431355	6.6e-09	-0.00811649	0.0013992	33.6494
Lifetime Smoking index	rs732083	PGAP3	G	A	0.333362	1.5e-08	0.00834823	0.00147311	32.1158
Lifetime Smoking index	rs7333559	CLYBL	G	A	0.211711	3.2e-10	0.01074	0.00170716	39.5786
Lifetime Smoking index	rs7519626	PLPPR5	C	T	0.323676	1.2e-08	0.00842015	0.00147893	32.4149
Lifetime Smoking index	rs7528604	PDE4B	G	A	0.565613	5.7e-12	0.00965269	0.00140141	47.4424
Lifetime Smoking index	rs7553348	FPGT-TNNI3K,TNNI3K	G	A	0.437656	5.2e-12	0.00963399	0.00139643	47.5964
Lifetime Smoking index	rs7569203	SIX3	A	C	0.688725	7.4e-13	-0.0107595	0.0015002	51.4382
Lifetime Smoking index	rs75742406	RPS13	G	A	0.738854	1.3e-09	0.00961948	0.00158486	36.8401
Lifetime Smoking index	rs76608582	CTB-50L17.10	C	A	0.953011	3.2e-10	0.0216317	0.00344003	39.5418
Lifetime Smoking index	rs7766610	REV3L	C	A	0.182634	2.2e-12	0.0125839	0.00179283	49.2666
Lifetime Smoking index	rs7807019	CTTNBP2	A	G	0.540327	6.7e-14	-0.0104211	0.00139062	56.1578
Lifetime Smoking index	rs8042134	SPATA8	T	G	0.541083	1.3e-12	-0.00994136	0.0014011	50.3447
Lifetime Smoking index	rs860326	OTX2	C	T	0.427696	2.7e-09	0.00833808	0.0014023	35.355
Lifetime Smoking index	rs8614	NUFIP2	C	A	0.817489	1.8e-10	-0.0114612	0.00179679	40.6879
Lifetime Smoking index	rs889398	NFAT5	C	T	0.588005	6.3e-11	0.0092407	0.00141367	42.7281
Lifetime Smoking index	rs9435340	PRMT6	T	A	0.344234	1.2e-08	0.00834773	0.00146424	32.5022
Lifetime Smoking index	rs9842947	PQLC2L	C	T	0.326165	3.1e-09	-0.00877189	0.00148073	35.0941
Lifetime Smoking index	rs986391	TENM2	G	A	0.366555	9.4e-15	0.0111388	0.0014379	60.0094
Lifetime Smoking index	rs9919670	NCAM1	G	A	0.612185	7.6e-27	-0.0152438	0.00142114	115.057
Age of smoking initiation	rs319748	ASIC2	A	G	0.711	3.07999e-08	-0.0170339	0.0030743	30.6998
Age of smoking initiation	rs624833	ADD1	G	T	0.309	8.60994e-09	0.0172945	0.00300603	33.1001
Age of smoking initiation	rs10200107	WDPCP	A	G	0.558	1.83992e-12	-0.0195583	0.00277709	49.6001
Age of smoking initiation	rs11915747	CADM2	G	C	0.354	3.83001e-13	0.0209896	0.00289134	52.6999
Age of smoking initiation	rs3768886	CUL3	C	G	0.328	7.37004e-09	0.0171402	0.00296581	33.3999
Age of smoking initiation	rs140485736	PPCDC	A	G	0.0131	1.41e-08	0.0654532	0.0115346	32.2001
Age of smoking initiation	rs11780471	EPHX2	A	G	0.0644	7.00003e-11	0.0378504	0.00580598	42.5001

## Sheet: Sheet3
Supplementary Table S3. The comprehensive retrieved results of traits corresponding to SNPs in Penoscanncer V2 and GWAS catalog.
Exposure	SNPs	Traits	Study	Pmid	Ancestry
COPD	rs28929474	Height	GIANT	28146470	European
	rs28929474	Alanine transaminase levels	Prins B	28887542	European
	rs28929474	Antineutrophil cytoplasmic antibody associated vasculitis	Merkel PA	28029757	European
	rs28929474	Metabolite levels small molecules and protein measures	Kettunen J	27005778	European
	rs16969968	Airflow obstruction ever smokers	Wilk JB	22837378	European
	rs16969968	Small cell Lung cancer	Hung RJ	18385738	European
	rs7671167	Chronic obstructive pulmonary disease	Cho MH	20173748	European
	rs7671167	Chronic obstructive pulmonary disease	Cho MH	22080838	European
	rs7671167	Fibrotic idiopathic interstitial pneumonias pulmonary fibrosis	Fingerlin TE	23583980	European
	rs7671167	Lung function ratio of forced expiratory volume in 1 second FEV1 to forced vital capacity FVC FEV1FVC	Soler Artigas M	21946350	European
	rs7671167	Chronic obstructive pulmonary disease	Cho MH	20173748	European
	rs7671167	Pulmonary disease chronic obstructive	Cho MH	20173748	European
Lung squamous carcinoma	rs8040868	Nicotine dependence smoking cigarettes per day	Thorgeirsson TE	20418888	European
	rs8040868	Nicotine dependence smoking cigarettes per day	Liu JZ	20418889	European
	rs8040868	Nicotine dependence smoking cigarettes per day	Soler Artigas M	21946350	European
	rs8040868	Squamous cell lung carcinoma	McKay JD	28604730	European
	rs8040868	Cigarettes per day	TAG	20418890	European
Coronary artery disease	rs7537765	Mean corpuscular hemoglobin	Astle W	27863252	European
	rs7537765	Mean corpuscular volume	Astle W	27863252	European
	rs7537765	Diastolic blood pressure	ICBP	21909115	European
	rs7537765	Plasma homocysteine	Pare G	20031578	European
	rs7537765	Systolic blood pressure	ICBP	21909115	European
	rs7537765	Diastolic blood pressure	ICBP	21909115	European
	rs7537765	Systolic blood pressure	ICBP	21909115	European
	rs11591147	Low density lipoprotein	GLGC	24097068	European
	rs11591147	Total cholesterol	GLGC	24097068	European
	rs11591147	APOB apolipoprotein B	Chasman	19802338	European
	rs11591147	APOB apolipoprotein B	Talmud	19913121	European
	rs11591147	APOB assay lipoprotein fraction concentration	Chasman DI	19936222	European
	rs11591147	APOB assay lipoprotein fraction concentration in fasting sample	Chasman DI	19936222	European
	rs11591147	Circulating PCSK9 levels	Chernogubova	22460556	European
	rs11591147	LDL cholesterol	Talmud	19913121	European
	rs11591147	LDL cholesterol	Chernogubova	22460556	European
	rs11591147	LDL cholesterol	Asselbergs	23063622	European
	rs11591147	LDL cholesterol large lipoprotein fraction concentration	Chasman DI	19936222	European
	rs11591147	LDL cholesterol large lipoprotein fraction concentration in fasting sample	Chasman DI	19936222	European
	rs11591147	LDL cholesterol lipoprotein fraction concentration	Chasman DI	19936222	European
	rs11591147	LDL cholesterol lipoprotein fraction concentration in fasting sample	Chasman DI	19936222	European
	rs11591147	LDL cholesterol response to statins baseline LDL cholesterol	Chasman DI	22331829	European
	rs11591147	LDL cholesterol total lipoprotein fraction concentration	Chasman DI	19936222	European
	rs11591147	LDL cholesterol total lipoprotein fraction concentration in fasting sample	Chasman DI	19936222	European
	rs11591147	Total cholesterol	Asselbergs	23063622	European
	rs11591147	Triglycerides by NMR lipoprotein fraction	Chasman DI	19936222	European
	rs11591147	VLDL cholesterol small lipoprotein fraction concentration	Chasman DI	19936222	European
	rs11591147	VLDL cholesterol small lipoprotein fraction concentration in fasting sample	Chasman DI	19936222	European
	rs11591147	VLDL cholesterol total lipoprotein fraction concentration	Chasman DI	19936222	European
	rs11591147	VLDL cholesterol total lipoprotein fraction concentration in fasting sample	Chasman DI	19936222	European
	rs11591147	Cholesterol total	Nagy R	28270201	European
	rs11591147	LDL cholesterol	Surakka I	25961943	European
	rs11591147	Metabolite levels lipoprotein measures	Kettunen J	27005778	European
	rs11591147	Response to statin therapy LDL C	Chasman DI	22331829	European
	rs11591147	Low density lipoprotein	Prins B	28887542	European
	rs11591147	Cholesterol ldl	Chasman DI	22331829	European
	rs572512	Low density lipoprotein	GLGC	24097068	European
	rs572512	Total cholesterol	GLGC	24097068	European
	rs72664324	High light scatter percentage of red cells	Astle W	27863252	European
	rs72664324	High light scatter reticulocyte count	Astle W	27863252	European
	rs72664324	Immature fraction of reticulocytes	Astle W	27863252	European
	rs72664324	Reticulocyte count	Astle W	27863252	European
	rs72664324	Reticulocyte fraction of red cells	Astle W	27863252	European
	rs72664324	High light scatter reticulocyte count	Astle W	27863252	European
	rs72664324	High light scatter reticulocyte percentage of red cells	Astle W	27863252	European
	rs72664324	Reticulocyte count	Astle W	27863252	European
	rs72664324	Reticulocyte fraction of red cells	Astle W	27863252	European
	rs629301	Coronary artery disease	CARDIoGRAM	21378990	European
	rs629301	High density lipoprotein	GLGC	24097068	European
	rs629301	Low density lipoprotein	GLGC	24097068	European
	rs629301	Total cholesterol	GLGC	24097068	European
	rs629301	APOB apolipoprotein B	Talmud	19913121	European
	rs629301	HDL cholesterol	Asselbergs	23063622	European
	rs629301	LDL cholesterol	Kathiresan S	19060906	European
	rs629301	LDL cholesterol	Aulchenko YS	19060911	European
	rs629301	LDL cholesterol	Talmud	19913121	European
	rs629301	LDL cholesterol	Middelberg RP	21943158	European
	rs629301	LDL cholesterol	Asselbergs	23063622	European
	rs629301	LDL cholesterol in serum	Sandhu MS	18262040	European
	rs629301	Lp2 activity	Grallert H	22003152	European
	rs629301	PSRC1 transcript levels	Wild PS	21606135	European
	rs629301	Total cholesterol	Asselbergs	23063622	European
	rs629301	Coronary artery disease	Howson JMM	28530674	European
	rs629301	Age related disease endophenotypes	He L	27790247	European
	rs629301	Age related diseases mortality and associated endophenotypes	He L	27790247	European
	rs629301	Cholesterol total	GLGC	24097068	European
	rs629301	LDL cholesterol	GLGC	24097068	European
	rs629301	Low density lipoprotein	Prins B	28887542	European
	rs629301	Total cholesterol	Prins B	28887542	European
	rs964184	Eosinophil count	Astle W	27863252	European
	rs964184	Eosinophil percentage of white cells	Astle W	27863252	European
	rs964184	High light scatter percentage of red cells	Astle W	27863252	European
	rs964184	High light scatter reticulocyte count	Astle W	27863252	European
	rs964184	Mean corpuscular hemoglobin concentration	Astle W	27863252	European
	rs964184	Mean platelet volume	Astle W	27863252	European
	rs964184	Platelet count	Astle W	27863252	European
	rs964184	Platelet distribution width	Astle W	27863252	European
	rs964184	Plateletcrit	Astle W	27863252	European
	rs964184	Red cell distribution width	Astle W	27863252	European
	rs964184	Reticulocyte count	Astle W	27863252	European
	rs964184	Reticulocyte fraction of red cells	Astle W	27863252	European
	rs964184	Sum eosinophil basophil counts	Astle W	27863252	European
	rs964184	Coronary artery disease	CARDIoGRAM	21378990	European
	rs964184	High density lipoprotein	GLGC	24097068	European
	rs964184	Low density lipoprotein	GLGC	24097068	European
	rs964184	Total cholesterol	GLGC	24097068	European
	rs964184	Triglycerides	GLGC	24097068	European
	rs964184	Circulating a tocopherol concentrations following 3 y of controlled vitamin E supplementation in men	Major JM	22437554	European
	rs964184	Circulating a tocopherol concentrations in men	Major JM	22437554	European
	rs964184	Circulating vitamin E levels circulating alpha tocopherol concentrations	Major JM	21729881	European
	rs964184	Coronary artery disease	CARDIoGRAM	21378990	European
	rs964184	Coronary heart disease or coronary artery disease	Grallert H	22003152	European
	rs964184	HDL cholesterol	Kathiresan S	19060906	European
	rs964184	HDL cholesterol	CARDIoGRAM	21378990	European
	rs964184	Hypertriglyceridemia	Johansen CT	20657596	European
	rs964184	Intermediate LDL cholesterol by NMR	Kathiresan S	19060906	European
	rs964184	Lp2 activity	Grallert H	22003152	European
	rs964184	Metabolic syndrome in subjects without diabetes	Kristiansson K	22399527	European
	rs964184	Soluble transferrin receptor	Oexle K	21149283	European
	rs964184	Total cholesterol	Barber M	20339536	European
	rs964184	Total cholesterol	CARDIoGRAM	21378990	European
	rs964184	Total cholesterol to HDL cholesterol ratio	Kathiresan S	19060906	European
	rs964184	Triglycerides	Willer CJ	18193043	European
	rs964184	Triglycerides	Kathiresan S	19060906	European
	rs964184	Triglycerides	Middelberg RP	21943158	European
	rs964184	Triglycerides	Asselbergs	23063622	European
	rs964184	Triglycerides change with statins	Barber M	20339536	European
	rs964184	Triglycerides exam 1	Kathiresan S	19060906	European
	rs964184	Triglycerides in metabolic syndrome subjects without diabetes	Kristiansson K	22399527	European
	rs964184	TriglyceridesHDL cholesterol ratio exam 1	Kathiresan S	19060906	European
	rs964184	Age related disease endophenotypes	He L	27790247	European
	rs964184	Age related diseases mortality and associated endophenotypes	He L	27790247	European
	rs964184	Blood metabolite levels	Shin SY	24816252	European
	rs964184	Cholesterol total	GLGC	24097068	European
	rs964184	Cholesterol total	Surakka I	25961943	European
	rs964184	Coronary heart disease	CARDIoGRAM	21378990	European
	rs964184	HDL cholesterol	Kathiresan S	19060906	European
	rs964184	HDL cholesterol	GLGC	24097068	European
	rs964184	HDL cholesterol	Surakka I	25961943	European
	rs964184	High light scatter reticulocyte count	Astle W	27863252	European
	rs964184	High light scatter reticulocyte percentage of red cells	Astle W	27863252	European
	rs964184	Hypertriglyceridemia	Johansen CT	20657596	European
	rs964184	LDL cholesterol	GLGC	24097068	European
	rs964184	LDL cholesterol	Surakka I	25961943	European
	rs964184	Lipoprotein associated phospholipase A2 activity and mass	Grallert H	22003152	European
	rs964184	Mean corpuscular hemoglobin concentration	Astle W	27863252	European
	rs964184	Mean platelet volume	Astle W	27863252	European
	rs964184	Metabolic syndrome	Kristiansson K	22399527	European
	rs964184	Metabolite levels	Inouye M	22916037	European
	rs964184	Metabolite levels lipoprotein measures	Kettunen J	27005778	European
	rs964184	Phospholipid levels plasma	Demirkan A	22359512	European
	rs964184	Platelet distribution width	Astle W	27863252	European
	rs964184	Postprandial triglyceride response to high fat diet meal	Wojczynski MK	26256467	European
	rs964184	Red cell distribution width	Astle W	27863252	European
	rs964184	Response to Vitamin E supplementation	Major JM	22437554	European
	rs964184	Reticulocyte count	Astle W	27863252	European
	rs964184	Reticulocyte fraction of red cells	Astle W	27863252	European
	rs964184	Triglycerides	Kathiresan S	19060906	European
	rs964184	Triglycerides	GLGC	24097068	European
	rs964184	Triglycerides	Surakka I	25961943	European
	rs964184	Vitamin E levels	Major JM	21729881	European
	rs964184	High density lipoprotein	Prins B	28887542	European
	rs964184	Triglycerides	Prins B	28887542	European
	rs964184	1 alkyl 2 acetylglycerophosphocholine esterase	Grallert H	22003152	European
	rs964184	Cholesterol hdl	Kathiresan S	19060906	European
	rs964184	Coronary artery disease	CARDIoGRAM	21378990	European
	rs964184	Hypertriglyceridemia	Johansen CT	20657596	European
	rs964184	Metabolic syndrome x	Kristiansson K	22399527	European
	rs964184	Phospholipids	Demirkan A	22359512	European
	rs964184	Triglycerides	Kathiresan S	19060906	European
	rs964184	Vitamin E	Major JM	21729881	European
	rs964184	Vitamin E	Major JM	22437554	European
	rs10774624	Basophil count	Astle W	27863252	European
	rs10774624	Eosinophil count	Astle W	27863252	European
	rs10774624	Eosinophil percentage of granulocytes	Astle W	27863252	European
	rs10774624	Eosinophil percentage of white cells	Astle W	27863252	European
	rs10774624	Granulocyte count	Astle W	27863252	European
	rs10774624	Hematocrit	Astle W	27863252	European
	rs10774624	Hemoglobin concentration	Astle W	27863252	European
	rs10774624	High light scatter percentage of red cells	Astle W	27863252	European
	rs10774624	High light scatter reticulocyte count	Astle W	27863252	European
	rs10774624	Immature fraction of reticulocytes	Astle W	27863252	European
	rs10774624	Lymphocyte count	Astle W	27863252	European
	rs10774624	Lymphocyte percentage of white cells	Astle W	27863252	European
	rs10774624	Monocyte count	Astle W	27863252	European
	rs10774624	Myeloid white cell count	Astle W	27863252	European
	rs10774624	Neutrophil count	Astle W	27863252	European
	rs10774624	Neutrophil percentage of granulocytes	Astle W	27863252	European
	rs10774624	Neutrophil percentage of white cells	Astle W	27863252	European
	rs10774624	Platelet count	Astle W	27863252	European
	rs10774624	Plateletcrit	Astle W	27863252	European
	rs10774624	Red blood cell count	Astle W	27863252	European
	rs10774624	Reticulocyte count	Astle W	27863252	European
	rs10774624	Reticulocyte fraction of red cells	Astle W	27863252	European
	rs10774624	Sum basophil neutrophil counts	Astle W	27863252	European
	rs10774624	Sum eosinophil basophil counts	Astle W	27863252	European
	rs10774624	Sum neutrophil eosinophil counts	Astle W	27863252	European
	rs10774624	White blood cell count	Astle W	27863252	European
	rs10774624	Vitiligo	Jin Y	27723757	European
	rs9515203	Coronary artery disease	Howson JMM	28530674	European
	rs56062135	Eosinophil count	Astle W	27863252	European
	rs56062135	Eosinophil percentage of granulocytes	Astle W	27863252	European
	rs56062135	Eosinophil percentage of white cells	Astle W	27863252	European
	rs56062135	Sum eosinophil basophil counts	Astle W	27863252	European
	rs56062135	Allergic disease	Ferreira M	29083406	European
	rs56062135	Crohns disease	IBDGC	26192919	European
	rs56062135	Inflammatory bowel disease	IBDGC	26192919	European
	rs56062135	Thyroid cancer	Gudmundsson J	28195142	European
	rs11864453	Low density lipoprotein	GLGC	24097068	European
	rs11864453	Total cholesterol	GLGC	24097068	European
	rs11864453	Fibrinogen levels	de Vries PS	28107422	European
	rs10514559	Adiponectin levels	ADIPOGen	22479202	European
	rs8070954	Platelet count	Astle W	27863252	European
	rs8070954	Plateletcrit	Astle W	27863252	European
	rs8081878	Eosinophil count	Astle W	27863252	European
	rs8081878	Eosinophil percentage of white cells	Astle W	27863252	European
	rs8081878	Sum eosinophil basophil counts	Astle W	27863252	European
	rs8081878	Allergic disease	Ferreira M	29083406	European
	rs2240128	Hematocrit	Astle W	27863252	European
	rs2240128	Hemoglobin concentration	Astle W	27863252	European
	rs2240128	Red blood cell count	Astle W	27863252	European
	rs6511720	Low density lipoprotein	GLGC	24097068	European
	rs6511720	Total cholesterol	GLGC	24097068	European
	rs6511720	APOB apolipoprotein B	Chasman	19802338	European
	rs6511720	APOB apolipoprotein B	Talmud	19913121	European
	rs6511720	APOB apolipoprotein B	Hopewell	23100282	European
	rs6511720	APOB assay lipoprotein fraction concentration	Chasman DI	19936222	European
	rs6511720	APOB assay lipoprotein fraction concentration in fasting sample	Chasman DI	19936222	European
	rs6511720	LDL cholesterol	Willer CJ	18193043	European
	rs6511720	LDL cholesterol	Kathiresan S	19060906	European
	rs6511720	LDL cholesterol	Chasman	19802338	European
	rs6511720	LDL cholesterol	Talmud	19913121	European
	rs6511720	LDL cholesterol	Middelberg RP	21943158	European
	rs6511720	LDL cholesterol	Asselbergs	23063622	European
	rs6511720	LDL cholesterol	Hopewell	23100282	European
	rs6511720	LDL cholesterol baseline	Trompet	21977987	European
	rs6511720	LDL cholesterol large lipoprotein fraction concentration	Chasman DI	19936222	European
	rs6511720	LDL cholesterol large lipoprotein fraction concentration in fasting sample	Chasman DI	19936222	European
	rs6511720	LDL cholesterol lipoprotein fraction concentration	Chasman DI	19936222	European
	rs6511720	LDL cholesterol lipoprotein fraction concentration in fasting sample	Chasman DI	19936222	European
	rs6511720	LDL cholesterol mmoll	Sabatti C	19060910	European
	rs6511720	LDL cholesterol total lipoprotein fraction concentration	Chasman DI	19936222	European
	rs6511720	LDL cholesterol total lipoprotein fraction concentration in fasting sample	Chasman DI	19936222	European
	rs6511720	Lp2 activity	Grallert H	22003152	European
	rs6511720	Total cholesterol	Aulchenko YS	19060911	European
	rs6511720	Total cholesterol	Asselbergs	23063622	European
	rs6511720	VLDL cholesterol small lipoprotein fraction concentration	Chasman DI	19936222	European
	rs6511720	VLDL cholesterol small lipoprotein fraction concentration in fasting sample	Chasman DI	19936222	European
	rs6511720	Abdominal aortic aneurysm	Bradley DT	24046328	European
	rs6511720	Abdominal aortic aneurysm	Jones GT	27899403	European
	rs6511720	Cardiovascular disease risk factors	Middelberg RP	21943158	European
	rs6511720	Cholesterol total	GLGC	24097068	European
	rs6511720	LDL cholesterol	Willer CJ	18193043	European
	rs6511720	LDL cholesterol	Kathiresan S	19060906	European
	rs6511720	LDL cholesterol	GLGC	24097068	European
	rs6511720	LDL cholesterol	GLGC	24097068	European
	rs6511720	Lipid metabolism phenotypes	Chasman DI	19936222	European
	rs6511720	Lipid metabolism phenotypes	Chasman DI	19936222	European
	rs6511720	Lipid metabolism phenotypes	Chasman DI	19936222	European
	rs6511720	Lipid metabolism phenotypes	Chasman DI	19936222	European
	rs6511720	Lipoprotein associated phospholipase A2 activity and mass	Grallert H	22003152	European
	rs6511720	Metabolite levels	Inouye M	22916037	European
	rs6511720	Low density lipoprotein	Prins B	28887542	European
	rs6511720	Total cholesterol	Prins B	28887542	European
	rs6511720	1 alkyl 2 acetylglycerophosphocholine esterase	Grallert H	22003152	European
	rs6511720	Cholesterol ldl	Willer CJ	18193043	European
	rs6511720	Cholesterol ldl	Kathiresan S	19060906	European
	rs6511720	Cholesterol ldl	Middelberg RP	21943158	European
	rs7412	High light scatter percentage of red cells	Astle W	27863252	European
	rs7412	High light scatter reticulocyte count	Astle W	27863252	European
	rs7412	Immature fraction of reticulocytes	Astle W	27863252	European
	rs7412	Red cell distribution width	Astle W	27863252	European
	rs7412	Reticulocyte count	Astle W	27863252	European
	rs7412	Reticulocyte fraction of red cells	Astle W	27863252	European
	rs7412	High density lipoprotein	GLGC	24097068	European
	rs7412	Low density lipoprotein	GLGC	24097068	European
	rs7412	Total cholesterol	GLGC	24097068	European
	rs7412	Triglycerides	GLGC	24097068	European
	rs7412	APOB apolipoprotein B	Hopewell	23100282	European
	rs7412	APOB apolipoprotein B response after 40mg daily simvastatin treatment	Hopewell	23100282	European
	rs7412	LDL cholesterol	Smith EN	20838585	European
	rs7412	LDL cholesterol	Asselbergs	23063622	European
	rs7412	LDL cholesterol	Hopewell	23100282	European
	rs7412	LDL cholesterol response after 40mg daily simvastatin treatment	Hopewell	23100282	European
	rs7412	LDL cholesterol response to statins baseline LDL cholesterol	Chasman DI	22331829	European
	rs7412	LDL cholesterol response to statins fractional change in LDL cholesterol	Chasman DI	22331829	European
	rs7412	LDL cholesterol response to statins residuals of the measure of fractional change in LDL cholesterol	Chasman DI	22331829	European
	rs7412	Late onset Alzheimers disease	Hu X	21390209	European
	rs7412	Lipoprotein associated phospholipase A2 activity Lp2	Chu AY	23118302	European
	rs7412	Total cholesterol	Asselbergs	23063622	European
	rs7412	Alzheimers disease	IGAP	24162737	European
	rs7412	Cholesterol total	Surakka I	25961943	European
	rs7412	Cholesterol total	Nagy R	28270201	European
	rs7412	HDL cholesterol	Nagy R	28270201	European
	rs7412	High light scatter reticulocyte count	Astle W	27863252	European
	rs7412	High light scatter reticulocyte percentage of red cells	Astle W	27863252	European
	rs7412	Ideal cardiovascular health clinical and behavioural	Allen NB	27179730	European
	rs7412	Immature fraction of reticulocytes	Astle W	27863252	European
	rs7412	Lipid metabolism phenotypes	Kettunen J	22286219	European
	rs7412	Lipoprotein a levels	Mack S	28512139	European
	rs7412	Lipoproteina levels adjusted for apolipoproteina isoforms	Mack S	28512139	European
	rs7412	Metabolite levels lipoprotein measures	Kettunen J	27005778	European
	rs7412	Pulse pressure	Warren HR	28135244	European
	rs7412	Red cell distribution width	Astle W	27863252	European
	rs7412	Response to statin therapy LDL C	Chasman DI	22331829	European
	rs7412	Reticulocyte count	Astle W	27863252	European
	rs7412	Reticulocyte fraction of red cells	Astle W	27863252	European
	rs7412	Low density lipoprotein	Prins B	28887542	European
	rs7412	Total cholesterol	Prins B	28887542	European
	rs7412	Cholesterol ldl	Chasman DI	22331829	European
	rs7412	Lipid metabolism	Kettunen J	22286219	European
	rs55879786	Mean platelet volume	Astle W	27863252	European
	rs55879786	Platelet count	Astle W	27863252	European
	rs13139045	Granulocyte count	Astle W	27863252	European
	rs13139045	Myeloid white cell count	Astle W	27863252	European
	rs13139045	Sum basophil neutrophil counts	Astle W	27863252	European
	rs9349379	Coronary artery calcification CAC	ODonnell CJ	22144573	European
	rs9349379	Coronary artery calcification CAC	Pechlivanis	23394302	European
	rs9349379	Coronary artery calcification CAC excluding previous myocardial infarction cases	ODonnell CJ	22144573	European
	rs9349379	Coronary artery calcification CAC males	Pechlivanis	23394302	European
	rs9349379	Migraine without aura	Freilinger T	22683712	European
	rs9349379	Cervical artery dissection	Debette S	25420145	European
	rs9349379	Coronary artery calcification	ODonnell CJ	22144573	European
	rs9349379	Headache	Meng W	29397368	European
	rs9349379	Migraine	Freilinger T	22683712	European
	rs9349379	Migraine	Anttila V	23793025	European
	rs9349379	Migraine	Pickrell JK	27182965	European
	rs9349379	Migraine	Gormley P	27322543	European
	rs9349379	Migraine without aura	Anttila V	23793025	European
	rs9349379	Migraine without aura	Gormley P	27322543	European
	rs9349379	Vascular calcification	ODonnell CJ	22144573	European
	rs3134943	Eosinophil count	Astle W	27863252	European
	rs3134943	Eosinophil percentage of granulocytes	Astle W	27863252	European
	rs3134943	Eosinophil percentage of white cells	Astle W	27863252	European
	rs3134943	Granulocyte count	Astle W	27863252	European
	rs3134943	Myeloid white cell count	Astle W	27863252	European
	rs3134943	Neutrophil count	Astle W	27863252	European
	rs3134943	Sum basophil neutrophil counts	Astle W	27863252	European
	rs3134943	Sum eosinophil basophil counts	Astle W	27863252	European
	rs3134943	Sum neutrophil eosinophil counts	Astle W	27863252	European
	rs3134943	White blood cell count	Astle W	27863252	European
	rs3134943	IgA deficiency	Bronson P	27723758	European
	rs3134943	IgA deficiency	Bronson P	27723758	European
	rs3134943	Height	GIANT	25282103	European
	rs3134943	Weight	GIANT	23754948	European
	rs3134943	Multiple sclerosis	Nischwitz S	20598377	European
	rs3134943	Rheumatoid arthritis	Plenge RM	17804836	European
	rs3134943	Rheumatoid arthritis	Gregersen PK	19503088	European
	rs3134943	Rheumatoid arthritis	Stahl E	20453842	European
	rs3134943	Type 1 diabetes	Hakonarson H	17632545	European
	rs3134943	Rheumatoid arthritis	Okada Y	24390342	European
	rs3134943	Rheumatoid arthritis	Stahl E	20453842	European
	rs3134943	Diabetes mellitus type 1	Barrett JC	19430480	European
	rs117733303	Low density lipoprotein	GLGC	24097068	European
	rs117733303	Total cholesterol	GLGC	24097068	European
	rs118039278	Lipoprotein a levels	Mack S	28512139	European
	rs118039278	Low density lipoprotein	Prins B	28887542	European
	rs17477177	Pulse pressure	Wain LV	21909110	European
	rs17477177	Systolic blood pressure	Wain LV	21909110	European
	rs17477177	Blood pressure	Wain LV	21909110	European
	rs17477177	Pulse pressure	Wain LV	28739976	European
	rs17477177	Systolic blood pressure	Wain LV	28739976	European
	rs17477177	Blood pressure	Wain LV	21909110	European
	rs3918226	Diastolic blood pressure	Johnson	22100073	European
	rs3918226	Essential hypertension	Salvi	22184326	European
	rs3918226	Hypertension	Johnson	22100073	European
	rs3918226	Mean arterial pressure	Johnson	22100073	European
	rs3918226	Diastolic blood pressure	Wain LV	28739976	European
	rs17489268	Platelet distribution width	Astle W	27863252	European
	rs17489268	Red cell distribution width	Astle W	27863252	European
	rs17489268	High density lipoprotein	GLGC	24097068	European
	rs17489268	Triglycerides	GLGC	24097068	European
	rs17489268	HDL cholesterol	Kathiresan S	19060906	European
	rs17489268	HDL cholesterol	Talmud	19913121	European
	rs17489268	HDL cholesterol	Ma	20370913	European
	rs17489268	HDL cholesterol	Middelberg RP	21943158	European
	rs17489268	HDL cholesterol	Asselbergs	23063622	European
	rs17489268	Triglycerides	Kathiresan S	19060906	European
	rs17489268	Triglycerides	Talmud	19913121	European
	rs17489268	Triglycerides	Middelberg RP	21943158	European
	rs17489268	Triglycerides	Asselbergs	23063622	European
	rs17489268	High density lipoprotein	Prins B	28887542	European
	rs17489268	Triglycerides	Prins B	28887542	European
	rs28601761	High light scatter percentage of red cells	Astle W	27863252	European
	rs28601761	Lymphocyte percentage of white cells	Astle W	27863252	European
	rs28601761	Mean corpuscular hemoglobin	Astle W	27863252	European
	rs28601761	Mean corpuscular hemoglobin concentration	Astle W	27863252	European
	rs28601761	Neutrophil percentage of white cells	Astle W	27863252	European
	rs28601761	Red blood cell count	Astle W	27863252	European
	rs28601761	Red cell distribution width	Astle W	27863252	European
	rs28601761	Reticulocyte count	Astle W	27863252	European
	rs28601761	Reticulocyte fraction of red cells	Astle W	27863252	European
	rs28601761	Mean corpuscular hemoglobin	Astle W	27863252	European
	rs28601761	Mean corpuscular hemoglobin concentration	Astle W	27863252	European
	rs28601761	Red blood cell count	Astle W	27863252	European
	rs28601761	Triglycerides	Prins B	28887542	European
	rs3731204	Lymphocyte count	Astle W	27863252	European
	rs3731204	Platelet count	Astle W	27863252	European
	rs3731204	Plateletcrit	Astle W	27863252	European
	rs3731204	White blood cell count	Astle W	27863252	European
	rs1556516	Coronary artery disease	CARDIoGRAM	21378990	European
	rs1556516	Coronary artery calcification CAC	ODonnell CJ	22144573	European
	rs1556516	Coronary artery calcification CAC	Pechlivanis	23394302	European
	rs1556516	Coronary artery calcification CAC	van Setten J	23561647	European
	rs1556516	Coronary artery calcification CAC excluding previous myocardial infarction cases	ODonnell CJ	22144573	European
	rs1556516	Coronary artery disease	Howson JMM	28530674	European
Cerebral atherosclerosis	rs4466998	Mean corpuscular hemoglobin	Astle W	27863252	European
	rs4466998	Mean corpuscular hemoglobin concentration	Astle W	27863252	European
	rs4466998	Mean corpuscular volume	Astle W	27863252	European
	rs4466998	Platelet count	Astle W	27863252	European
	rs4466998	Red blood cell count	Astle W	27863252	European
	rs4466998	Mean corpuscular volume	Ganesh SK	19862010	European
	rs4466998	Mean corpuscular volume	Ganesh SK	19862010	European
	rs4466998	Erythrocyte indices	Ganesh SK	19862010	European
Atrial fibrillation	rs11264280	Atrial fibrillation	Christophersen IE	28416818	European
	rs11264280	Atrial fibrillation	Christophersen IE	28416818	European
	rs11264280	Incident atrial fibrillation	Christophersen IE	28416818	European
	rs577676	Prevalent atrial fibrillation	Christophersen IE	28416818	European
	rs72700114	Atrial fibrillation	Nielsen JB	29290336	European
	rs6747542	Mean platelet volume	Astle W	27863252	European
	rs2288327	Atrial fibrillation	Nielsen JB	29290336	European
	rs2540949	Atrial fibrillation	Christophersen IE	28416818	European
	rs1278493	Neuroticism	Luciano M	29255261	European
	rs1458038	Hematocrit	Astle W	27863252	European
	rs1458038	Red blood cell count	Astle W	27863252	European
	rs1458038	Diastolic blood pressure	Wain LV	21909110	European
	rs1458038	Diastolic blood pressure	ICBP	21909115	European
	rs1458038	Mean arterial pressure	Wain LV	21909110	European
	rs1458038	Systolic blood pressure	Wain LV	21909110	European
	rs1458038	Systolic blood pressure	ICBP	21909115	European
	rs1458038	Diastolic blood pressure	ICBP	21909115	European
	rs1458038	Systolic blood pressure	ICBP	21909115	European
	rs1458038	Blood pressure	Wain LV	21909110	European
	rs1458038	Diastolic blood pressure	ICBP	21909115	European
	rs1458038	Diastolic blood pressure	Wain LV	28739976	European
	rs1458038	Systolic blood pressure	ICBP	21909115	European
	rs1458038	Systolic blood pressure	Wain LV	28739976	European
	rs1458038	Blood pressure	Wain LV	21909110	European
	rs1458038	Blood pressure	ICBP	21909115	European
	rs1458038	Blood pressure	ICBP	21909115	European
	rs10520002	Red cell distribution width	Astle W	27863252	European
	rs2031522	Eosinophil percentage of granulocytes	Astle W	27863252	European
	rs2031522	Eosinophil percentage of white cells	Astle W	27863252	European
	rs2031522	Granulocyte count	Astle W	27863252	European
	rs2031522	Granulocyte percentage of myeloid white cells	Astle W	27863252	European
	rs2031522	Myeloid white cell count	Astle W	27863252	European
	rs2031522	Neutrophil count	Astle W	27863252	European
	rs2031522	Neutrophil percentage of granulocytes	Astle W	27863252	European
	rs2031522	Neutrophil percentage of white cells	Astle W	27863252	European
	rs2031522	Sum basophil neutrophil counts	Astle W	27863252	European
	rs2031522	Sum neutrophil eosinophil counts	Astle W	27863252	European
	rs2031522	White blood cell count	Astle W	27863252	European
	rs4946333	Left ventricular diastolic dimensions LV diastolic dimensions	Vasan RS	19584346	European
	rs4946333	RR interval	Eijgelsheim M	20639392	European
	rs56201652	Granulocyte percentage of myeloid white cells	Astle W	27863252	European
	rs56201652	Monocyte count	Astle W	27863252	European
	rs56201652	Monocyte percentage of white cells	Astle W	27863252	European
	rs11773845	Atrial fibrillation	Christophersen IE	28416818	European
	rs7508	Atrial fibrillation	Christophersen IE	28416818	European
	rs10821415	Atrial fibrillation	Ellinor PT	22544366	European
	rs10821415	Atrial fibrillation	Ellinor PT	22544366	European
	rs11191116	Years of educational attainment	SSGAC	27225129	European
	rs12245149	Basophil percentage of granulocytes	Astle W	27863252	European
	rs12245149	Granulocyte count	Astle W	27863252	European
	rs12245149	Granulocyte percentage of myeloid white cells	Astle W	27863252	European
	rs12245149	Mean platelet volume	Astle W	27863252	European
	rs12245149	Myeloid white cell count	Astle W	27863252	European
	rs12245149	Neutrophil count	Astle W	27863252	European
	rs12245149	Platelet count	Astle W	27863252	European
	rs12245149	Platelet distribution width	Astle W	27863252	European
	rs12245149	Sum basophil neutrophil counts	Astle W	27863252	European
	rs12245149	Sum neutrophil eosinophil counts	Astle W	27863252	European
	rs12245149	White blood cell count	Astle W	27863252	European
	rs12245149	Years of educational attainment	SSGAC	27225129	European
	rs11598047	Atrial fibrillation	Christophersen IE	28416818	European
	rs11598047	Atrial fibrillation	Christophersen IE	28416818	European
	rs11598047	Prevalent atrial fibrillation	Christophersen IE	28416818	European
	rs10842383	RR interval	Eijgelsheim M	20639392	European
	rs10842383	Heart rate variability traits RMSSD	Nolte I	28613276	European
	rs10842383	Heart rate variability traits SDNN	Nolte I	28613276	European
	rs10842383	Heart rate variability traits pvRSAHF	Nolte I	28613276	European
	rs10842383	Heart rate variability RMSSD	Nolte I	28613276	European
	rs10842383	Heart rate variability SDNN	Nolte I	28613276	European
	rs10842383	Heart rate variability pvRSAHF	Nolte I	28613276	European
	rs883079	QRS interval	Sotoodehnia N	21076409	European
	rs883079	Atrial fibrillation	Christophersen IE	28416818	European
	rs883079	Atrial fibrillation	Christophersen IE	28416818	European
	rs883079	QRS duration	Sotoodehnia N	21076409	European
	rs883079	Heart function tests	Sotoodehnia N	21076409	European
	rs2860482	Mean platelet volume	Astle W	27863252	European
	rs2860482	Platelet count	Astle W	27863252	European
	rs2860482	Platelet distribution width	Astle W	27863252	European
	rs35569628	Platelet distribution width	Astle W	27863252	European
	rs4965430	Serum urate	GUGC	23263486	European
	rs4965430	Serum urate	GUGC	23263486	European
	rs1563304	Hematocrit	Astle W	27863252	European
	rs1563304	Hemoglobin concentration	Astle W	27863252	European
	rs1563304	Neutrophil percentage of granulocytes	Astle W	27863252	European
	rs1563304	Red blood cell count	Astle W	27863252	European
	rs1563304	Neuroticism	Luciano M	29255261	European
	rs4252627	Granulocyte count	Astle W	27863252	European
	rs4252627	Granulocyte percentage of myeloid white cells	Astle W	27863252	European
	rs4252627	Lymphocyte count	Astle W	27863252	European
	rs4252627	Monocyte percentage of white cells	Astle W	27863252	European
	rs4252627	Myeloid white cell count	Astle W	27863252	European
	rs4252627	Neutrophil count	Astle W	27863252	European
	rs4252627	Sum basophil neutrophil counts	Astle W	27863252	European
	rs4252627	Sum neutrophil eosinophil counts	Astle W	27863252	European
	rs4252627	White blood cell count	Astle W	27863252	European
	rs4252627	Allergic disease	Ferreira M	29083406	European
	rs4252627	Asthma	GABRIEL	20860503	European
	rs4252627	Asthma childhood later and unknown onset and severe and industrial asthma	GABRIEL	20860503	European
	rs4252627	Asthma childhood later and unknown onset and severe asthma	GABRIEL	20860503	European
	rs4252627	Asthma childhood onset	GABRIEL	20860503	European
	rs4252627	Inflammatory bowel disease	IBDGC	26192919	European
	rs7224711	Height	GIANT	25282103	European
	rs133885	Basic mathematical ability	Ludwig KU	23423138	European
	rs133885	Mathematical ability in children with dyslexia	Ludwig KU	23423138	European
Ischemic heart disease (IHD)	rs10514559	Adiponectin levels	ADIPOGen	22479202	European
	rs629301	Age related disease endophenotypes	He L	27790247	European
	rs629301	Age related diseases mortality and associated endophenotypes	He L	27790247	European
	rs56062135	Allergic disease	Ferreira M	29083406	European
	rs8081878	Allergic disease	Ferreira M	29083406	European
	rs7412	Alzheimers disease	IGAP	24162737	European
	rs11591147	APOB apolipoprotein B	Chasman	19802338	European
	rs11591147	APOB apolipoprotein B	Talmud	19913121	European
	rs629301	APOB apolipoprotein B	Talmud	19913121	European
	rs7412	APOB apolipoprotein B	Hopewell	23100282	European
	rs7412	APOB apolipoprotein B response after 40mg daily simvastatin treatment	Hopewell	23100282	European
	rs11591147	APOB assay lipoprotein fraction concentration	Chasman DI	19936222	European
	rs11591147	APOB assay lipoprotein fraction concentration in fasting sample	Chasman DI	19936222	European
	rs10774624	Basophil count	Astle W	27863252	European
	rs17477177	Blood pressure	Wain LV	21909110	European
	rs17477177	Blood pressure	Wain LV	21909110	European
	rs9349379	Cervical artery dissection	Debette S	25420145	European
	rs11591147	Cholesterol ldl	Chasman DI	22331829	European
	rs7412	Cholesterol ldl	Chasman DI	22331829	European
	rs11591147	Cholesterol total	Nagy R	28270201	European
	rs629301	Cholesterol total	GLGC	24097068	European
	rs7412	Cholesterol total	Surakka I	25961943	European
	rs7412	Cholesterol total	Nagy R	28270201	European
	rs11591147	Circulating PCSK9 levels	Chernogubova	22460556	European
	rs9349379	Coronary artery calcification	ODonnell CJ	22144573	European
	rs9349379	Coronary artery calcification CAC	ODonnell CJ	22144573	European
	rs9349379	Coronary artery calcification CAC	Pechlivanis	23394302	European
	rs1556516	Coronary artery calcification CAC	ODonnell CJ	22144573	European
	rs1556516	Coronary artery calcification CAC	Pechlivanis	23394302	European
	rs1556516	Coronary artery calcification CAC	van Setten J	23561647	European
	rs9349379	Coronary artery calcification CAC excluding previous myocardial infarction cases	ODonnell CJ	22144573	European
	rs1556516	Coronary artery calcification CAC excluding previous myocardial infarction cases	ODonnell CJ	22144573	European
	rs9349379	Coronary artery calcification CAC males	Pechlivanis	23394302	European
	rs629301	Coronary artery disease	CARDIoGRAM	21378990	European
	rs629301	Coronary artery disease	Howson JMM	28530674	European
	rs2246833	Coronary artery disease	Wild PS	21606135	European
	rs2246833	Coronary artery disease	Howson JMM	28530674	European
	rs9515203	Coronary artery disease	Howson JMM	28530674	European
	rs12190287	Coronary artery disease	CARDIoGRAM	21378990	European
	rs12190287	Coronary artery disease	CARDIoGRAM	21378990	European
	rs12190287	Coronary artery disease	CARDIoGRAM	21378990	European
	rs1556516	Coronary artery disease	CARDIoGRAM	21378990	European
	rs1556516	Coronary artery disease	Howson JMM	28530674	European
	rs12190287	Coronary heart disease	CARDIoGRAM	21378990	European
	rs56062135	Crohns disease	IBDGC	26192919	European
	rs3134943	Diabetes mellitus type 1	Barrett JC	19430480	European
	rs3918226	Diastolic blood pressure	Johnson	22100073	European
	rs3918226	Diastolic blood pressure	Wain LV	28739976	European
	rs3741298	Eosinophil count	Astle W	27863252	European
	rs10774624	Eosinophil count	Astle W	27863252	European
	rs56062135	Eosinophil count	Astle W	27863252	European
	rs8081878	Eosinophil count	Astle W	27863252	European
	rs3134943	Eosinophil count	Astle W	27863252	European
	rs10774624	Eosinophil percentage of granulocytes	Astle W	27863252	European
	rs56062135	Eosinophil percentage of granulocytes	Astle W	27863252	European
	rs3134943	Eosinophil percentage of granulocytes	Astle W	27863252	European
	rs10774624	Eosinophil percentage of white cells	Astle W	27863252	European
	rs56062135	Eosinophil percentage of white cells	Astle W	27863252	European
	rs8081878	Eosinophil percentage of white cells	Astle W	27863252	European
	rs3134943	Eosinophil percentage of white cells	Astle W	27863252	European
	rs3918226	Essential hypertension	Salvi	22184326	European
	rs12190287	Gene expression of TCF21 in Liver	CARDIoGRAM	21378990	European
	rs12190287	Gene expression of TCF21 in Omental adipose	CARDIoGRAM	21378990	European
	rs2246833	Granulocyte count	Astle W	27863252	European
	rs10774624	Granulocyte count	Astle W	27863252	European
	rs3134943	Granulocyte count	Astle W	27863252	European
	rs629301	HDL cholesterol	Asselbergs	23063622	European
	rs7412	HDL cholesterol	Nagy R	28270201	European
	rs17489268	HDL cholesterol	Kathiresan S	19060906	European
	rs17489268	HDL cholesterol	Talmud	19913121	European
	rs17489268	HDL cholesterol	Ma	20370913	European
	rs17489268	HDL cholesterol	Middelberg RP	21943158	European
	rs17489268	HDL cholesterol	Asselbergs	23063622	European
	rs9349379	Headache	Meng W	29397368	European
	rs3134943	Height	GIANT	25282103	European
	rs10774624	Hematocrit	Astle W	27863252	European
	rs10774624	Hemoglobin concentration	Astle W	27863252	European
	rs629301	High density lipoprotein	GLGC	24097068	European
	rs3741298	High density lipoprotein	GLGC	24097068	European
	rs7412	High density lipoprotein	GLGC	24097068	European
	rs17489268	High density lipoprotein	GLGC	24097068	European
	rs17489268	High density lipoprotein	Prins B	28887542	European
	rs10774624	High light scatter percentage of red cells	Astle W	27863252	European
	rs7412	High light scatter percentage of red cells	Astle W	27863252	European
	rs28601761	High light scatter percentage of red cells	Astle W	27863252	European
	rs10774624	High light scatter reticulocyte count	Astle W	27863252	European
	rs7412	High light scatter reticulocyte count	Astle W	27863252	European
	rs7412	High light scatter reticulocyte count	Astle W	27863252	European
	rs7412	High light scatter reticulocyte percentage of red cells	Astle W	27863252	European
	rs3918226	Hypertension	Johnson	22100073	European
	rs7412	Ideal cardiovascular health clinical and behavioural	Allen NB	27179730	European
	rs3134943	IgA deficiency	Bronson P	27723758	European
	rs3134943	IgA deficiency	Bronson P	27723758	European
	rs10774624	Immature fraction of reticulocytes	Astle W	27863252	European
	rs7412	Immature fraction of reticulocytes	Astle W	27863252	European
	rs7412	Immature fraction of reticulocytes	Astle W	27863252	European
	rs56062135	Inflammatory bowel disease	IBDGC	26192919	European
	rs7412	Late onset Alzheimers disease	Hu X	21390209	European
	rs11591147	LDL cholesterol	Talmud	19913121	European
	rs11591147	LDL cholesterol	Chernogubova	22460556	European
	rs11591147	LDL cholesterol	Asselbergs	23063622	European
	rs11591147	LDL cholesterol	Surakka I	25961943	European
	rs499883	LDL cholesterol	Asselbergs	23063622	European
	rs629301	LDL cholesterol	Kathiresan S	19060906	European
	rs629301	LDL cholesterol	Aulchenko YS	19060911	European
	rs629301	LDL cholesterol	Talmud	19913121	European
	rs629301	LDL cholesterol	Middelberg RP	21943158	European
	rs629301	LDL cholesterol	Asselbergs	23063622	European
	rs629301	LDL cholesterol	GLGC	24097068	European
	rs7412	LDL cholesterol	Smith EN	20838585	European
	rs7412	LDL cholesterol	Asselbergs	23063622	European
	rs7412	LDL cholesterol	Hopewell	23100282	European
	rs629301	LDL cholesterol in serum	Sandhu MS	18262040	European
	rs11591147	LDL cholesterol large lipoprotein fraction concentration	Chasman DI	19936222	European
	rs11591147	LDL cholesterol large lipoprotein fraction concentration in fasting sample	Chasman DI	19936222	European
	rs11591147	LDL cholesterol lipoprotein fraction concentration	Chasman DI	19936222	European
	rs11591147	LDL cholesterol lipoprotein fraction concentration in fasting sample	Chasman DI	19936222	European
	rs7412	LDL cholesterol response after 40mg daily simvastatin treatment	Hopewell	23100282	European
	rs11591147	LDL cholesterol response to statins baseline LDL cholesterol	Chasman DI	22331829	European
	rs7412	LDL cholesterol response to statins baseline LDL cholesterol	Chasman DI	22331829	European
	rs7412	LDL cholesterol response to statins fractional change in LDL cholesterol	Chasman DI	22331829	European
	rs7412	LDL cholesterol response to statins residuals of the measure of fractional change in LDL cholesterol	Chasman DI	22331829	European
	rs11591147	LDL cholesterol total lipoprotein fraction concentration	Chasman DI	19936222	European
	rs11591147	LDL cholesterol total lipoprotein fraction concentration in fasting sample	Chasman DI	19936222	European
	rs2246833	LIPA transcript levels	Wild PS	21606135	European
	rs7412	Lipid metabolism	Kettunen J	22286219	European
	rs7412	Lipid metabolism phenotypes	Kettunen J	22286219	European
	rs7412	Lipoprotein a levels	Mack S	28512139	European
	rs118039278	Lipoprotein a levels	Mack S	28512139	European
	rs7412	Lipoprotein associated phospholipase A2 activity Lp2	Chu AY	23118302	European
	rs7412	Lipoproteina levels adjusted for apolipoproteina isoforms	Mack S	28512139	European
	rs11591147	Low density lipoprotein	GLGC	24097068	European
	rs11591147	Low density lipoprotein	Prins B	28887542	European
	rs629301	Low density lipoprotein	GLGC	24097068	European
	rs629301	Low density lipoprotein	Prins B	28887542	European
	rs3741298	Low density lipoprotein	GLGC	24097068	European
	rs7412	Low density lipoprotein	GLGC	24097068	European
	rs7412	Low density lipoprotein	Prins B	28887542	European
	rs117733303	Low density lipoprotein	GLGC	24097068	European
	rs118039278	Low density lipoprotein	Prins B	28887542	European
	rs629301	Lp2 activity	Grallert H	22003152	European
	rs10774624	Lymphocyte count	Astle W	27863252	European
	rs3731222	Lymphocyte count	Astle W	27863252	European
	rs10774624	Lymphocyte percentage of white cells	Astle W	27863252	European
	rs28601761	Lymphocyte percentage of white cells	Astle W	27863252	European
	rs3918226	Mean arterial pressure	Johnson	22100073	European
	rs13306561	Mean corpuscular hemoglobin	Astle W	27863252	European
	rs28601761	Mean corpuscular hemoglobin	Astle W	27863252	European
	rs28601761	Mean corpuscular hemoglobin	Astle W	27863252	European
	rs3741298	Mean corpuscular hemoglobin concentration	Astle W	27863252	European
	rs28601761	Mean corpuscular hemoglobin concentration	Astle W	27863252	European
	rs28601761	Mean corpuscular hemoglobin concentration	Astle W	27863252	European
	rs13306561	Mean corpuscular volume	Astle W	27863252	European
	rs3741298	Mean platelet volume	Astle W	27863252	European
	rs11591147	Metabolite levels lipoprotein measures	Kettunen J	27005778	European
	rs7412	Metabolite levels lipoprotein measures	Kettunen J	27005778	European
	rs9349379	Migraine	Freilinger T	22683712	European
	rs9349379	Migraine	Anttila V	23793025	European
	rs9349379	Migraine	Pickrell JK	27182965	European
	rs9349379	Migraine	Gormley P	27322543	European
	rs9349379	Migraine without aura	Freilinger T	22683712	European
	rs9349379	Migraine without aura	Anttila V	23793025	European
	rs9349379	Migraine without aura	Gormley P	27322543	European
	rs10774624	Monocyte count	Astle W	27863252	European
	rs3134943	Multiple sclerosis	Nischwitz S	20598377	European
	rs2246833	Myeloid white cell count	Astle W	27863252	European
	rs10774624	Myeloid white cell count	Astle W	27863252	European
	rs3134943	Myeloid white cell count	Astle W	27863252	European
	rs2246833	Neutrophil count	Astle W	27863252	European
	rs10774624	Neutrophil count	Astle W	27863252	European
	rs3134943	Neutrophil count	Astle W	27863252	European
	rs10774624	Neutrophil percentage of granulocytes	Astle W	27863252	European
	rs10774624	Neutrophil percentage of white cells	Astle W	27863252	European
	rs28601761	Neutrophil percentage of white cells	Astle W	27863252	European
	rs3741298	Platelet count	Astle W	27863252	European
	rs10774624	Platelet count	Astle W	27863252	European
	rs8070954	Platelet count	Astle W	27863252	European
	rs3731222	Platelet count	Astle W	27863252	European
	rs3741298	Platelet distribution width	Astle W	27863252	European
	rs17489268	Platelet distribution width	Astle W	27863252	European
	rs3741298	Plateletcrit	Astle W	27863252	European
	rs10774624	Plateletcrit	Astle W	27863252	European
	rs8070954	Plateletcrit	Astle W	27863252	European
	rs3731222	Plateletcrit	Astle W	27863252	European
	rs629301	PSRC1 transcript levels	Wild PS	21606135	European
	rs7412	Pulse pressure	Warren HR	28135244	European
	rs17477177	Pulse pressure	Wain LV	21909110	European
	rs17477177	Pulse pressure	Wain LV	28739976	European
	rs10774624	Red blood cell count	Astle W	27863252	European
	rs28601761	Red blood cell count	Astle W	27863252	European
	rs28601761	Red blood cell count	Astle W	27863252	European
	rs7412	Red cell distribution width	Astle W	27863252	European
	rs7412	Red cell distribution width	Astle W	27863252	European
	rs17489268	Red cell distribution width	Astle W	27863252	European
	rs28601761	Red cell distribution width	Astle W	27863252	European
	rs11591147	Response to statin therapy LDL C	Chasman DI	22331829	European
	rs7412	Response to statin therapy LDL C	Chasman DI	22331829	European
	rs10774624	Reticulocyte count	Astle W	27863252	European
	rs7412	Reticulocyte count	Astle W	27863252	European
	rs7412	Reticulocyte count	Astle W	27863252	European
	rs28601761	Reticulocyte count	Astle W	27863252	European
	rs10774624	Reticulocyte fraction of red cells	Astle W	27863252	European
	rs7412	Reticulocyte fraction of red cells	Astle W	27863252	European
	rs7412	Reticulocyte fraction of red cells	Astle W	27863252	European
	rs28601761	Reticulocyte fraction of red cells	Astle W	27863252	European
	rs3134943	Rheumatoid arthritis	Plenge RM	17804836	European
	rs3134943	Rheumatoid arthritis	Gregersen PK	19503088	European
	rs3134943	Rheumatoid arthritis	Stahl E	20453842	European
	rs3134943	Rheumatoid arthritis	Okada Y	24390342	European
	rs3134943	Rheumatoid arthritis	Stahl E	20453842	European
	rs2246833	Sum basophil neutrophil counts	Astle W	27863252	European
	rs10774624	Sum basophil neutrophil counts	Astle W	27863252	European
	rs3134943	Sum basophil neutrophil counts	Astle W	27863252	European
	rs3741298	Sum eosinophil basophil counts	Astle W	27863252	European
	rs10774624	Sum eosinophil basophil counts	Astle W	27863252	European
	rs56062135	Sum eosinophil basophil counts	Astle W	27863252	European
	rs8081878	Sum eosinophil basophil counts	Astle W	27863252	European
	rs3134943	Sum eosinophil basophil counts	Astle W	27863252	European
	rs2246833	Sum neutrophil eosinophil counts	Astle W	27863252	European
	rs10774624	Sum neutrophil eosinophil counts	Astle W	27863252	European
	rs3134943	Sum neutrophil eosinophil counts	Astle W	27863252	European
	rs13306561	Systolic blood pressure	ICBP	21909115	European
	rs13306561	Systolic blood pressure	ICBP	21909115	European
	rs17477177	Systolic blood pressure	Wain LV	21909110	European
	rs17477177	Systolic blood pressure	Wain LV	28739976	European
	rs56062135	Thyroid cancer	Gudmundsson J	28195142	European
	rs11591147	Total cholesterol	GLGC	24097068	European
	rs11591147	Total cholesterol	Asselbergs	23063622	European
	rs499883	Total cholesterol	Asselbergs	23063622	European
	rs629301	Total cholesterol	GLGC	24097068	European
	rs629301	Total cholesterol	Asselbergs	23063622	European
	rs629301	Total cholesterol	Prins B	28887542	European
	rs3741298	Total cholesterol	GLGC	24097068	European
	rs7412	Total cholesterol	GLGC	24097068	European
	rs7412	Total cholesterol	Asselbergs	23063622	European
	rs7412	Total cholesterol	Prins B	28887542	European
	rs2699429	Total cholesterol	GLGC	24097068	European
	rs117733303	Total cholesterol	GLGC	24097068	European
	rs3741298	Triglycerides	GLGC	24097068	European
	rs3741298	Triglycerides	Asselbergs	23063622	European
	rs3741298	Triglycerides	Prins B	28887542	European
	rs7412	Triglycerides	GLGC	24097068	European
	rs2699429	Triglycerides	GLGC	24097068	European
	rs17489268	Triglycerides	GLGC	24097068	European
	rs17489268	Triglycerides	Kathiresan S	19060906	European
	rs17489268	Triglycerides	Talmud	19913121	European
	rs17489268	Triglycerides	Middelberg RP	21943158	European
	rs17489268	Triglycerides	Asselbergs	23063622	European
	rs17489268	Triglycerides	Prins B	28887542	European
	rs28601761	Triglycerides	Prins B	28887542	European
	rs11591147	Triglycerides by NMR lipoprotein fraction	Chasman DI	19936222	European
	rs3134943	Type 1 diabetes	Hakonarson H	17632545	European
	rs9349379	Vascular calcification	ODonnell CJ	22144573	European
	rs10774624	Vitiligo	Jin Y	27723757	European
	rs11591147	VLDL cholesterol small lipoprotein fraction concentration	Chasman DI	19936222	European
	rs11591147	VLDL cholesterol small lipoprotein fraction concentration in fasting sample	Chasman DI	19936222	European
	rs11591147	VLDL cholesterol total lipoprotein fraction concentration	Chasman DI	19936222	European
	rs11591147	VLDL cholesterol total lipoprotein fraction concentration in fasting sample	Chasman DI	19936222	European
	rs3134943	Weight	GIANT	23754948	European
	rs10774624	White blood cell count	Astle W	27863252	European
	rs3134943	White blood cell count	Astle W	27863252	European
	rs3731222	White blood cell count	Astle W	27863252	European
Hypertension	rs880315	Diastolic blood pressure	Wain LV	28739976	European
	rs880315	Pulse pressure	Wain LV	28739976	European
	rs880315	Systolic blood pressure	Wain LV	28739976	European
	rs34924059	Basophil percentage of granulocytes	Astle W	27863252	European
	rs34924059	Basophil percentage of white cells	Astle W	27863252	European
	rs34924059	Granulocyte percentage of myeloid white cells	Astle W	27863252	European
	rs34924059	Monocyte percentage of white cells	Astle W	27863252	European
	rs34924059	Neutrophil percentage of granulocytes	Astle W	27863252	European
	rs4660877	Mean corpuscular hemoglobin	Astle W	27863252	European
	rs4660877	Mean corpuscular hemoglobin concentration	Astle W	27863252	European
	rs4660877	Red cell distribution width	Astle W	27863252	European
	rs116510698	Mean platelet volume	Astle W	27863252	European
	rs116510698	Platelet count	Astle W	27863252	European
	rs116510698	Platelet distribution width	Astle W	27863252	European
	rs2274224	Plateletcrit	Astle W	27863252	European
	rs2274224	White blood cell count	Astle W	27863252	European
	rs10786736	Reticulocyte count	Astle W	27863252	European
	rs10786736	Systolic blood pressure	ICBP	21909115	European
	rs10786736	Systolic blood pressure	ICBP	21909115	European
	rs10840293	Platelet distribution width	Astle W	27863252	European
	rs10840293	Platelet distribution width	Astle W	27863252	European
	rs7107356	Platelet count	Astle W	27863252	European
	rs7107356	Plateletcrit	Astle W	27863252	European
	rs7107356	Neuroticism	Luciano M	29255261	European
	rs7107356	Neuroticism multi trait analysis	SSGAC	29292387	European
	rs604723	High light scatter percentage of red cells	Astle W	27863252	European
	rs604723	High light scatter reticulocyte count	Astle W	27863252	European
	rs604723	Reticulocyte count	Astle W	27863252	European
	rs604723	Reticulocyte fraction of red cells	Astle W	27863252	European
	rs604723	Mean arterial pressure	Wain LV	21909110	European
	rs7123454	Platelet count	Astle W	27863252	European
	rs7123454	Plateletcrit	Astle W	27863252	European
	rs7129204	Granulocyte percentage of myeloid white cells	Astle W	27863252	European
	rs7129204	Lymphocyte count	Astle W	27863252	European
	rs7129204	Monocyte count	Astle W	27863252	European
	rs7129204	Monocyte percentage of white cells	Astle W	27863252	European
	rs7129204	Myeloid white cell count	Astle W	27863252	European
	rs7129204	White blood cell count	Astle W	27863252	European
	rs60691990	Diastolic blood pressure	Warren HR	28135244	European
	rs7967954	Platelet count	Astle W	27863252	European
	rs7967954	Plateletcrit	Astle W	27863252	European
	rs941208	Mean platelet volume	Astle W	27863252	European
	rs941208	Platelet count	Astle W	27863252	European
	rs941208	Platelet distribution width	Astle W	27863252	European
	rs7310615	Basophil count	Astle W	27863252	European
	rs7310615	Eosinophil count	Astle W	27863252	European
	rs7310615	Eosinophil percentage of granulocytes	Astle W	27863252	European
	rs7310615	Eosinophil percentage of white cells	Astle W	27863252	European
	rs7310615	Granulocyte count	Astle W	27863252	European
	rs7310615	Hematocrit	Astle W	27863252	European
	rs7310615	Hemoglobin concentration	Astle W	27863252	European
	rs7310615	High light scatter percentage of red cells	Astle W	27863252	European
	rs7310615	High light scatter reticulocyte count	Astle W	27863252	European
	rs7310615	Immature fraction of reticulocytes	Astle W	27863252	European
	rs7310615	Lymphocyte count	Astle W	27863252	European
	rs7310615	Lymphocyte percentage of white cells	Astle W	27863252	European
	rs7310615	Monocyte count	Astle W	27863252	European
	rs7310615	Myeloid white cell count	Astle W	27863252	European
	rs7310615	Neutrophil count	Astle W	27863252	European
	rs7310615	Neutrophil percentage of granulocytes	Astle W	27863252	European
	rs7310615	Neutrophil percentage of white cells	Astle W	27863252	European
	rs7310615	Platelet count	Astle W	27863252	European
	rs7310615	Plateletcrit	Astle W	27863252	European
	rs7310615	Red blood cell count	Astle W	27863252	European
	rs7310615	Reticulocyte count	Astle W	27863252	European
	rs7310615	Reticulocyte fraction of red cells	Astle W	27863252	European
	rs7310615	Sum basophil neutrophil counts	Astle W	27863252	European
	rs7310615	Sum eosinophil basophil counts	Astle W	27863252	European
	rs7310615	Sum neutrophil eosinophil counts	Astle W	27863252	European
	rs7310615	White blood cell count	Astle W	27863252	European
	rs7310615	Fibrinogen levels	de Vries PS	26561523	European
	rs35429	Platelet count	Astle W	27863252	European
	rs35429	Plateletcrit	Astle W	27863252	European
	rs1136165	Monocyte count	Astle W	27863252	European
	rs1136165	Monocyte percentage of white cells	Astle W	27863252	European
	rs13329952	Chronic kidney disease	CKDGen	20383146	European
	rs13329952	Chronic kidney disease	CKDGen	26831199	European
	rs13329952	log eGFR creatinine in diabetics	CKDGen	26831199	European
	rs13329952	log eGFR creatinine in non diabetics	CKDGen	26831199	European
	rs13329952	log eGFR creatinine	CKDGen	20383146	European
	rs13329952	log eGFR creatinine	CKDGen	26831199	European
	rs13329952	log eGFR cystatin C	CKDGen	20383146	European
	rs13329952	log eGFR cystatin C	CKDGen	26831199	European
	rs13329952	Chronic kidney disease	Kottgen A	19430482	European
	rs13329952	Chronic kidney disease	CKDGen	20383146	European
	rs13329952	Cystatin C in serum	CKDGen	20383146	European
	rs13329952	Serum creatinine	CKDGen	20383146	European
	rs13329952	Serum creatinine estimated glomerular filtration rate eGFR	Kottgen A	19430482	European
	rs13329952	Chronic kidney disease	CKDGen	26831199	European
	rs13329952	Glomerular filtration rate creatinine	CKDGen	26831199	European
	rs1121980	Type II diabetes	DIAGRAM	26551672	European
	rs1121980	Type II diabetes	DIAGRAM	22885922	European
	rs1121980	Type II diabetes	DIAGRAM	28566273	European
	rs1121980	Childhood BMI	EGGC	26604143	European
	rs1121980	Childhood obesity	EGGC	22484627	European
	rs1121980	Body mass index in physically active indivdiuals	GIANT	28448500	European
	rs1121980	Body mass index in females greater than 50 years of age	GIANT	26426971	European
	rs1121980	Body mass index in females less than or equal to 50 years of age	GIANT	26426971	European
	rs1121980	Body mass index in females	GIANT	23754948	European
	rs1121980	Body mass index in physically inactive indivdiuals	GIANT	28448500	European
	rs1121980	Body mass index in males greater than 50 years of age	GIANT	26426971	European
	rs1121980	Body mass index in males less than or equal to 50 years of age	GIANT	26426971	European
	rs1121980	Body mass index in males	GIANT	23754948	European
	rs1121980	Body mass index in non-smokers	GIANT	28443625	European
	rs1121980	Body mass index in smokers	GIANT	28443625	European
	rs1121980	Body mass index tails	GIANT	23563607	European
	rs1121980	Body mass index adjusted for physical activity	GIANT	28448500	European
	rs1121980	Body mass index adjusted for smoking	GIANT	28443625	European
	rs1121980	Body mass index	Speliotes EK	20935630	European
	rs1121980	Body mass index	GIANT	23754948	European
	rs1121980	Body mass index	GIANT	25673413	European
	rs1121980	Body mass index	GIANT	29273807	European
	rs1121980	Hip circumference	GIANT	25673412	European
	rs1121980	Obesity class 1	GIANT	23563607	European
	rs1121980	Obesity class 2	GIANT	23563607	European
	rs1121980	Obesity class 3	GIANT	23563607	European
	rs1121980	Overweight	GIANT	23563607	European
	rs1121980	Waist circumference in females	GIANT	23754948	European
	rs1121980	Waist circumference in males	GIANT	23754948	European
	rs1121980	Waist circumference	GIANT	23754948	European
	rs1121980	Waist circumference	GIANT	25673412	European
	rs1121980	Waist hip ratio in males	GIANT	23754948	European
	rs1121980	Waist hip ratio	GIANT	23754948	European
	rs1121980	Waist hip ratio	GIANT	25673412	European
	rs1121980	Weight in females	GIANT	23754948	European
	rs1121980	Weight in males	GIANT	23754948	European
	rs1121980	Weight	GIANT	23754948	European
	rs1121980	High density lipoprotein	GLGC	24097068	European
	rs1121980	Body mass index	Loos RJ	18454148	European
	rs1121980	Body mass index	Heard Costa NL	19557197	European
	rs1121980	Body mass index	Speliotes EK	20935630	European
	rs1121980	Body mass index	Paternoster L	21935397	European
	rs1121980	Obesity body mass index	Wang K	21552555	European
	rs1121980	Obesity body mass index	Paternoster L	21935397	European
	rs1121980	Obesity with early age of onset age 2	EGGC	22484627	European
	rs1121980	Type 2 diabetes combined control dataset	WTCCC	17554300	European
	rs1121980	Waist circumference	Heard Costa NL	19557197	European
	rs1121980	log Fasting insulin	MAGIC	22885924	European
	rs1121980	Body mass index	Loos RJ	18454148	European
	rs1121980	HDL cholesterol	GLGC	24097068	European
	rs1121980	Triglycerides	GLGC	24097068	European
	rs1121980	Age at menarche	ReproGen	25231870	European
	rs1121980	Body mass index	Loos RJ	18454148	European
	rs2286526	Red blood cell count	Astle W	27863252	European
	rs2286526	log eGFR creatinine in non diabetics	CKDGen	26831199	European
	rs2286526	log eGFR creatinine	CKDGen	26831199	European
	rs2286526	Height	GIANT	25282103	European
	rs1788819	Granulocyte count	Astle W	27863252	European
	rs1788819	Myeloid white cell count	Astle W	27863252	European
	rs1788819	Neutrophil count	Astle W	27863252	European
	rs1788819	Sum basophil neutrophil counts	Astle W	27863252	European
	rs1788819	Sum neutrophil eosinophil counts	Astle W	27863252	European
	rs1788819	White blood cell count	Astle W	27863252	European
	rs1788819	Years of educational attainment	SSGAC	27225129	European
	rs2246363	Hematocrit	Astle W	27863252	European
	rs2246363	Hemoglobin concentration	Astle W	27863252	European
	rs2246363	Hemoglobin concentration	Astle W	27863252	European
	rs1371617	Lymphocyte count	Astle W	27863252	European
	rs1371617	Lymphocyte percentage of white cells	Astle W	27863252	European
	rs78058190	HDL cholesterol	Surakka I	25961943	European
	rs12481717	Basophil count	Astle W	27863252	European
	rs12481717	Basophil percentage of granulocytes	Astle W	27863252	European
	rs12481717	Basophil percentage of white cells	Astle W	27863252	European
	rs12481717	Granulocyte percentage of myeloid white cells	Astle W	27863252	European
	rs12481717	Monocyte count	Astle W	27863252	European
	rs12481717	Monocyte percentage of white cells	Astle W	27863252	European
	rs12481717	Red cell distribution width	Astle W	27863252	European
	rs6095302	Mean corpuscular volume	Astle W	27863252	European
	rs78412528	Platelet distribution width	Astle W	27863252	European
	rs5994376	Eosinophil percentage of granulocytes	Astle W	27863252	European
	rs5994376	Eosinophil percentage of white cells	Astle W	27863252	European
	rs5994376	Neutrophil percentage of granulocytes	Astle W	27863252	European
	rs1040427	Mean platelet volume	Astle W	27863252	European
	rs1040427	Platelet count	Astle W	27863252	European
	rs1040427	Platelet distribution width	Astle W	27863252	European
	rs13104866	Lymphocyte count	Astle W	27863252	European
	rs13104866	Lymphocyte percentage of white cells	Astle W	27863252	European
	rs13104866	Monocyte percentage of white cells	Astle W	27863252	European
	rs13104866	Neutrophil percentage of white cells	Astle W	27863252	European
	rs12509595	Hematocrit	Astle W	27863252	European
	rs12509595	Hemoglobin concentration	Astle W	27863252	European
	rs12509595	Red blood cell count	Astle W	27863252	European
	rs12509595	Hematocrit	Astle W	27863252	European
	rs13112725	Systolic blood pressure	Warren HR	28135244	European
	rs13112725	Systolic blood pressure	Wain LV	28739976	European
	rs13112725	Systolic blood pressure	Wain LV	28739976	European
	rs6860901	Red cell distribution width	Astle W	27863252	European
	rs198846	Hematocrit	Astle W	27863252	European
	rs198846	Hemoglobin concentration	Astle W	27863252	European
	rs198846	High light scatter percentage of red cells	Astle W	27863252	European
	rs198846	Immature fraction of reticulocytes	Astle W	27863252	European
	rs198846	Mean corpuscular hemoglobin	Astle W	27863252	European
	rs198846	Mean corpuscular hemoglobin concentration	Astle W	27863252	European
	rs198846	Mean corpuscular volume	Astle W	27863252	European
	rs198846	Platelet count	Astle W	27863252	European
	rs198846	Plateletcrit	Astle W	27863252	European
	rs198846	Red blood cell count	Astle W	27863252	European
	rs198846	Red cell distribution width	Astle W	27863252	European
	rs198846	Reticulocyte count	Astle W	27863252	European
	rs198846	Reticulocyte fraction of red cells	Astle W	27863252	European
	rs198846	Diastolic blood pressure	ICBP	21909115	European
	rs198846	Hemoglobin Hb	Ganesh SK	19862010	European
	rs198846	Mean arterial pressure	Wain LV	21909110	European
	rs198846	Mean corpuscular hemoglobin MCH	Ganesh SK	19862010	European
	rs198846	Mean corpuscular volume	Ganesh SK	19862010	European
	rs198846	Diastolic blood pressure	ICBP	21909115	European
	rs198846	HbA1c	MAGIC	28898252	European
	rs198846	Blood pressure	Wain LV	21909110	European
	rs198846	Blood pressure	Wain LV	21909110	European
	rs9265981	Eosinophil count	Astle W	27863252	European
	rs9265981	Granulocyte count	Astle W	27863252	European
	rs9265981	Lymphocyte count	Astle W	27863252	European
	rs9265981	Monocyte count	Astle W	27863252	European
	rs9265981	Myeloid white cell count	Astle W	27863252	European
	rs9265981	Neutrophil count	Astle W	27863252	European
	rs9265981	Sum basophil neutrophil counts	Astle W	27863252	European
	rs9265981	Sum eosinophil basophil counts	Astle W	27863252	European
	rs9265981	Sum neutrophil eosinophil counts	Astle W	27863252	European
	rs9265981	White blood cell count	Astle W	27863252	European
	rs9265981	Primary sclerosing cholangitis	Ji S	27992413	European
	rs9271497	Eosinophil count	Astle W	27863252	European
	rs9271497	Eosinophil percentage of white cells	Astle W	27863252	European
	rs9271497	Granulocyte count	Astle W	27863252	European
	rs9271497	Granulocyte percentage of myeloid white cells	Astle W	27863252	European
	rs9271497	Lymphocyte count	Astle W	27863252	European
	rs9271497	Monocyte percentage of white cells	Astle W	27863252	European
	rs9271497	Myeloid white cell count	Astle W	27863252	European
	rs9271497	Neutrophil count	Astle W	27863252	European
	rs9271497	Reticulocyte count	Astle W	27863252	European
	rs9271497	Reticulocyte fraction of red cells	Astle W	27863252	European
	rs9271497	Sum basophil neutrophil counts	Astle W	27863252	European
	rs9271497	Sum eosinophil basophil counts	Astle W	27863252	European
	rs9271497	Sum neutrophil eosinophil counts	Astle W	27863252	European
	rs9271497	White blood cell count	Astle W	27863252	European
	rs6905288	High light scatter reticulocyte count	Astle W	27863252	European
	rs6905288	Reticulocyte count	Astle W	27863252	European
	rs6905288	Waist hip ratio in physically active indivdiuals	GIANT	28448500	European
	rs6905288	Waist hip ratio in females	GIANT	23754948	European
	rs6905288	Waist hip ratio adjusted for physical activity	GIANT	28448500	European
	rs6905288	Waist hip ratio adjusted for smoking	GIANT	28443625	European
	rs6905288	Waist hip ratio	Heid IM	20935629	European
	rs6905288	Waist hip ratio	GIANT	25673412	European
	rs6905288	Waist hip ratio adjusted for BMI in females greater than 50 years of age	GIANT	26426971	European
	rs6905288	Waist hip ratio adjusted for BMI in females less than or equal to 50 years of age	GIANT	26426971	European
	rs6905288	Waist circumference in physically active indivdiuals	GIANT	28448500	European
	rs6905288	Waist circumference in non-smokers	GIANT	28443625	European
	rs6905288	Waist circumference adjusted for physical activity	GIANT	28448500	European
	rs6905288	Waist circumference adjusted for smoking	GIANT	28443625	European
	rs6905288	High density lipoprotein	GLGC	24097068	European
	rs6905288	Triglycerides	GLGC	24097068	European
	rs6905288	Waist hip ratio	Heid IM	20935629	European
	rs6905288	Waist hip ratio	Heid IM	20935629	European
	rs6905288	Waist hip ratio	Heid IM	20935629	European
	rs17477177	Pulse pressure	Wain LV	21909110	European
	rs17477177	Systolic blood pressure	Wain LV	21909110	European
	rs17477177	Blood pressure	Wain LV	21909110	European
	rs17477177	Pulse pressure	Wain LV	28739976	European
	rs17477177	Systolic blood pressure	Wain LV	28739976	European
	rs17477177	Blood pressure	Wain LV	21909110	European
	rs3918226	Diastolic blood pressure	Johnson	22100073	European
	rs3918226	Essential hypertension	Salvi	22184326	European
	rs3918226	Hypertension	Johnson	22100073	European
	rs3918226	Mean arterial pressure	Johnson	22100073	European
	rs3918226	Diastolic blood pressure	Wain LV	28739976	European
	rs10253736	Hematocrit	Astle W	27863252	European
	rs10253736	Hemoglobin concentration	Astle W	27863252	European
	rs10253736	Red blood cell count	Astle W	27863252	European
	rs6984496	Granulocyte count	Astle W	27863252	European
	rs6984496	Myeloid white cell count	Astle W	27863252	European
	rs6984496	Neutrophil count	Astle W	27863252	European
	rs6984496	Platelet distribution width	Astle W	27863252	European
	rs6984496	Red cell distribution width	Astle W	27863252	European
	rs6984496	Sum basophil neutrophil counts	Astle W	27863252	European
	rs6984496	Sum neutrophil eosinophil counts	Astle W	27863252	European
	rs6984496	White blood cell count	Astle W	27863252	European
	rs6984496	Systemic lupus erythematosus SLE females	Harley JB	18204446	European
	rs6984496	Neuroticism	SSGAC	27089181	European
	rs6984496	Neuroticism	SSGAC	29292387	European
	rs35783704	Systolic blood pressure	Wain LV	28739976	European
	rs7341791	Coronary artery calcification CAC	Pechlivanis	23394302	European
Gastroesophageal reflux	rs10887132	Age-related macular degeneration	Fritsche LG	26691988	European
Duodenal ulcer	rs2294008	Urinary bladder cancer	Wu X	19648920	European
	rs2294008	Urinary bladder cancer	Rothman N	20972438	European
	rs2294008	Urinary bladder cancer males	Wu X	19648920	European
	rs2294008	Bladder cancer	Wu X	19648920	European
	rs2294008	Bladder cancer	Rothman N	20972438	European
	rs2294008	Urinary bladder neoplasms	Wu X	19648920	European
	rs2294008	Urinary bladder neoplasms	Rothman N	20972438	European
	rs529565	Hematocrit	Astle W	27863252	European
	rs529565	Hemoglobin concentration	Astle W	27863252	European
	rs529565	Monocyte count	Astle W	27863252	European
	rs529565	Monocyte percentage of white cells	Astle W	27863252	European
	rs529565	Myeloid white cell count	Astle W	27863252	European
	rs529565	Red blood cell count	Astle W	27863252	European
	rs529565	White blood cell count	Astle W	27863252	European
	rs529565	Low density lipoprotein	GLGC	24097068	European
	rs529565	Total cholesterol	GLGC	24097068	European
	rs529565	Activated partial thromboplastin time	Tang W	22703881	European
	rs529565	Circulating galectin 3 levels	de Boer RA	23056639	European
	rs529565	Factor XIII antigen	Williams FM	23381943	European
	rs529565	Interleukin 6 IL 6 levels	Naitza S	22291609	European
	rs529565	Myocardial infarction in patients with coronary artery disease by angiography	Reilly MP	21239051	European
	rs529565	Venous thromboembolism	Tang W	23650146	European
	rs529565	Venous thrombosis	Germain M	21980494	European
	rs529565	Venous thrombosis	Germain	22675575	European
	rs529565	von Willebrand factor vWF	Williams FM	23381943	European
	rs529565	Thrombosis	Hinds DA	26908601	European
	rs529565	Venous thromboembolism	Germain M	25772935	European
	rs529565	High grade serous ovarian cancer	Phelan M	28346442	European
	rs529565	Serous invasive ovarian cancer	Phelan M	28346442	European
	rs529565	Alkaline phosphatase	Prins B	28887542	European
	rs529565	Ferritin	Prins B	28887542	European
venous thromboembolism (VTE)	rs6025	Activated protein C resistance	Gaunt	23188048	European
	rs6025	Plasma fibrin D dimer levels	Smith NL	21502573	European
	rs6025	Venous thrombosis	Germain M	21980494	European
	rs6025	Venous thrombosis	Germain	22675575	European
	rs6025	Inflammatory bowel disease	IBDGC	26192919	European
	rs6025	Thrombosis	Hinds DA	26908601	European
	rs5896	High density lipoprotein	GLGC	24097068	European
	rs174529	Eosinophil count	Astle W	27863252	European
	rs174529	Granulocyte count	Astle W	27863252	European
	rs174529	Granulocyte percentage of myeloid white cells	Astle W	27863252	European
	rs174529	Hematocrit	Astle W	27863252	European
	rs174529	Hemoglobin concentration	Astle W	27863252	European
	rs174529	Mean corpuscular volume	Astle W	27863252	European
	rs174529	Mean platelet volume	Astle W	27863252	European
	rs174529	Monocyte percentage of white cells	Astle W	27863252	European
	rs174529	Myeloid white cell count	Astle W	27863252	European
	rs174529	Neutrophil count	Astle W	27863252	European
	rs174529	Platelet count	Astle W	27863252	European
	rs174529	Red blood cell count	Astle W	27863252	European
	rs174529	Red cell distribution width	Astle W	27863252	European
	rs174529	Sum basophil neutrophil counts	Astle W	27863252	European
	rs174529	Sum eosinophil basophil counts	Astle W	27863252	European
	rs174529	Sum neutrophil eosinophil counts	Astle W	27863252	European
	rs174529	White blood cell count	Astle W	27863252	European
	rs174529	High density lipoprotein	GLGC	24097068	European
	rs174529	Low density lipoprotein	GLGC	24097068	European
	rs174529	Total cholesterol	GLGC	24097068	European
	rs174529	Triglycerides	GLGC	24097068	European
	rs174529	HDL cholesterol	Surakka I	25961943	European
	rs174529	Triglycerides	Surakka I	25961943	European
	rs1560711	High light scatter percentage of red cells	Astle W	27863252	European
	rs1560711	High light scatter reticulocyte count	Astle W	27863252	European
	rs1560711	Immature fraction of reticulocytes	Astle W	27863252	European
	rs1560711	Plateletcrit	Astle W	27863252	European
	rs1560711	Red cell distribution width	Astle W	27863252	European
	rs1560711	Reticulocyte count	Astle W	27863252	European
	rs1560711	Reticulocyte fraction of red cells	Astle W	27863252	European
	rs1560711	Height	GIANT	25282103	European
	rs1560711	Low density lipoprotein	GLGC	24097068	European
	rs1560711	Total cholesterol	GLGC	24097068	European
	rs2066865	Gamma fibrinogen levels	Lovely RS	21757653	European
	rs2066865	Venous thrombosis	Germain M	21980494	European
	rs2066865	Venous thrombosis	Germain	22675575	European
	rs2066865	Venous thromboembolism	Germain M	25772935	European
	rs2066865	Venous thromboembolism	Klarin D	28373160	European
	rs3756011	Venous thrombosis	Germain	22675575	European
	rs7772305	Granulocyte count	Astle W	27863252	European
	rs7772305	Lymphocyte count	Astle W	27863252	European
	rs7772305	Myeloid white cell count	Astle W	27863252	European
	rs7772305	Neutrophil count	Astle W	27863252	European
	rs7772305	Sum basophil neutrophil counts	Astle W	27863252	European
	rs7772305	Sum neutrophil eosinophil counts	Astle W	27863252	European
	rs7772305	White blood cell count	Astle W	27863252	European
	rs7772305	Primary sclerosing cholangitis	Ji S	27992413	European
	rs7772305	Rheumatoid arthritis	Okada Y	24390342	European
	rs582118	Hematocrit	Astle W	27863252	European
	rs582118	Hemoglobin concentration	Astle W	27863252	European
	rs582118	Monocyte count	Astle W	27863252	European
	rs582118	Monocyte percentage of white cells	Astle W	27863252	European
	rs582118	Myeloid white cell count	Astle W	27863252	European
	rs582118	Red blood cell count	Astle W	27863252	European
	rs582118	White blood cell count	Astle W	27863252	European
	rs582118	Low density lipoprotein	GLGC	24097068	European
	rs582118	Total cholesterol	GLGC	24097068	European
	rs582118	Venous thrombosis	Germain	22675575	European
	rs582118	High grade serous ovarian cancer	Phelan M	28346442	European
	rs582118	Serous invasive ovarian cancer	Phelan M	28346442	European
	rs582118	Alkaline phosphatase	Prins B	28887542	European
	rs582118	Ferritin	Prins B	28887542	European
Stroke	rs2066865	Gamma fibrinogen levels	Lovely RS	21757653	European
	rs2066865	Venous thrombosis	Germain M	21980494	European
	rs2066865	Venous thrombosis	Germain	22675575	European
	rs2066865	Venous thromboembolism	Germain M	25772935	European
	rs2066865	Venous thromboembolism	Klarin D	28373160	European
Osteoporosis	rs2894381	Mean platelet volume	Astle W	27863252	European
	rs2894381	Platelet count	Astle W	27863252	European
	rs2894381	IgA deficiency	Bronson P	27723758	European
	rs2894381	Ulcerative colitis	IBDGC	23128233	European
	rs2894381	Rheumatoid arthritis	Okada Y	24390342	European
Depression	rs11756123	Educational attainment years of education	SSGAC	27225129	European
Anamias	rs6679677	Basophil percentage of white cells	Astle W	27863252	European
	rs6679677	Granulocyte count	Astle W	27863252	European
	rs6679677	Lymphocyte count	Astle W	27863252	European
	rs6679677	Myeloid white cell count	Astle W	27863252	European
	rs6679677	Neutrophil count	Astle W	27863252	European
	rs6679677	Sum basophil neutrophil counts	Astle W	27863252	European
	rs6679677	Sum neutrophil eosinophil counts	Astle W	27863252	European
	rs6679677	White blood cell count	Astle W	27863252	European
	rs6679677	Crohns disease	Barrett JC	18587394	European
	rs6679677	Crohns disease	IBDGC	23128233	European
	rs6679677	Hypothyroidism	Eriksson N	22493691	European
	rs6679677	Juvenile idiopathic arthritis including oligoarticular and rheumatoid factor negative polyarticular JIA	Hinks	23603761	European
	rs6679677	Oligoarticular juvenile idiopathic arthritis	Hinks	23603761	European
	rs6679677	Rheumatoid arthritis	Raychaudhuri S	18794853	European
	rs6679677	Rheumatoid arthritis	Stahl E	20453842	European
	rs6679677	Rheumatoid factor negative polyarticular juvenile idiopathic arthritis	Hinks	23603761	European
	rs6679677	Selective immunoglobulin A deficiency IgAD	Ferreira RC	20694011	European
	rs6679677	Type 1 diabetes	WTCCC	17554300	European
	rs6679677	Type 1 diabetes	Cooper JD	18978792	European
	rs6679677	Crohns disease	IBDGC	23128233	European
	rs6679677	Antineutrophil cytoplasmic antibody associated vasculitis	Merkel PA	28029757	European
	rs6679677	Crohns disease	IBDGC	23128233	European
	rs6679677	Hypothyroidism	Eriksson N	22493691	European
	rs6679677	Pediatric autoimmune diseases	Li YR	26301688	European
	rs6679677	Rheumatoid arthritis	WTCCC	17554300	European
	rs6679677	Rheumatoid arthritis	Raychaudhuri S	18794853	European
	rs6679677	Systemic lupus erythematosus	Bentham J	26502338	European
	rs6679677	Type 1 diabetes	Todd JA	17554260	European
	rs6679677	Type 1 diabetes	WTCCC	17554300	European
	rs6679677	Type 1 diabetes	Cooper JD	18978792	European
	rs6679677	Rheumatoid arthritis	Okada Y	24390342	European
	rs6679677	Rheumatoid arthritis	Stahl E	20453842	European
	rs6679677	Arthritis rheumatoid	WTCCC	17554300	European
	rs6679677	Arthritis rheumatoid	Raychaudhuri S	18794853	European
	rs6679677	Diabetes mellitus type 1	Todd JA	17554260	European
	rs6679677	Diabetes mellitus type 1	WTCCC	17554300	European
	rs6679677	Diabetes mellitus type 1	Cooper JD	18978792	European
	rs6679677	Hypothyroidism	Eriksson N	22493691	European
	rs9267542	Primary sclerosing cholangitis	Ji S	27992413	European
	rs9271365	Hematocrit	Astle W	27863252	European
	rs9271365	Hemoglobin concentration	Astle W	27863252	European
	rs9271365	High light scatter percentage of red cells	Astle W	27863252	European
	rs9271365	High light scatter reticulocyte count	Astle W	27863252	European
	rs9271365	Lymphocyte count	Astle W	27863252	European
	rs9271365	Mean corpuscular hemoglobin concentration	Astle W	27863252	European
	rs9271365	Red blood cell count	Astle W	27863252	European
	rs9271365	Reticulocyte count	Astle W	27863252	European
	rs9271365	Reticulocyte fraction of red cells	Astle W	27863252	European
	rs9271365	Crohns disease	IBDGC	26192919	European
	rs9271365	Inflammatory bowel disease	IBDGC	26192919	European
	rs9271365	Ulcerative colitis	IBDGC	26192919	European
	rs9271365	Primary sclerosing cholangitis	Ji S	27992413	European
	rs9271365	Rheumatoid arthritis	Okada Y	24390342	European
Chronic kidney disease(CKD)	rs77924615	Glomerular filtration rate creatinine	Gorski M	28452372	European
	rs2516466	Red cell distribution width	Astle W	27863252	European
	rs2516466	IgA deficiency	Bronson P	27723758	European
	rs2516466	Allergic disease	Ferreira M	29083406	European
	rs2516466	Primary sclerosing cholangitis	Ji S	27992413	European
	rs2516466	Rheumatoid arthritis	Okada Y	24390342	European
	rs9273364	Hemoglobin concentration	Astle W	27863252	European
	rs9273364	High light scatter reticulocyte count	Astle W	27863252	European
	rs9273364	Lymphocyte count	Astle W	27863252	European
	rs9273364	Monocyte count	Astle W	27863252	European
	rs9273364	Red blood cell count	Astle W	27863252	European
	rs9273364	Reticulocyte count	Astle W	27863252	European
	rs9273364	Reticulocyte fraction of red cells	Astle W	27863252	European
	rs9273364	White blood cell count	Astle W	27863252	European
	rs9273364	IgA deficiency	Bronson P	27723758	European
	rs9273364	Inflammatory bowel disease	IBDGC	26192919	European
	rs9273364	Ulcerative colitis	IBDGC	26192919	European
	rs9273364	Primary sclerosing cholangitis	Ji S	27992413	European
	rs9273364	Rheumatoid arthritis	Okada Y	24390342	European
Type 2 diabetes	rs2820426	Hip circumference	GIANT	25673412	European
	rs2820426	Waist hip ratio in physically active indivdiuals	GIANT	28448500	European
	rs2820426	Waist hip ratio in females	GIANT	23754948	European
	rs2820426	Waist hip ratio in non-smokers	GIANT	28443625	European
	rs2820426	Waist hip ratio adjusted for physical activity	GIANT	28448500	European
	rs2820426	Waist hip ratio adjusted for smoking	GIANT	28443625	European
	rs2820426	Waist hip ratio	Heid IM	20935629	European
	rs2820426	Waist hip ratio	GIANT	25673412	European
	rs2820426	Waist hip ratio adjusted for BMI in females greater than 50 years of age	GIANT	26426971	European
	rs2820426	Waist hip ratio adjusted for BMI in females less than or equal to 50 years of age	GIANT	26426971	European
	rs2820426	Waist hip ratio	Heid IM	20935629	European
	rs2820426	log Fasting insulin adjusted for BMI	MAGIC	22885924	European
	rs2296173	Mean corpuscular hemoglobin	Astle W	27863252	European
	rs2296173	Red cell distribution width	Astle W	27863252	European
	rs2296173	High density lipoprotein	GLGC	24097068	European
	rs340874	Type II diabetes	DIAGRAM	28566273	European
	rs340874	Fasting blood glucose	MAGIC	20081858	European
	rs340874	Fasting blood glucose	MAGIC	22885924	European
	rs340874	Fasting blood glucose in low BMI subjects	Manning AK	22581228	European
	rs340874	Type 2 diabetes	MAGIC	20081858	European
	rs340874	Fasting glucose	MAGIC	22885924	European
	rs340874	Fasting glucose related traits	MAGIC	20081858	European
	rs340874	Fasting glucose related traits interaction with BMI	Manning AK	22581228	European
	rs340874	Glucose tolerance test	MAGIC	20081858	European
	rs12088739	Height	GIANT	25282103	European
	rs12088739	Hip circumference	GIANT	25673412	European
	rs2867125	Childhood BMI	EGGC	26604143	European
	rs2867125	Childhood obesity	EGGC	22484627	European
	rs2867125	Body mass index in physically active indivdiuals	GIANT	28448500	European
	rs2867125	Body mass index in females greater than 50 years of age	GIANT	26426971	European
	rs2867125	Body mass index in females less than or equal to 50 years of age	GIANT	26426971	European
	rs2867125	Body mass index in females	GIANT	23754948	European
	rs2867125	Body mass index in physically inactive indivdiuals	GIANT	28448500	European
	rs2867125	Body mass index in males greater than 50 years of age	GIANT	26426971	European
	rs2867125	Body mass index in males less than or equal to 50 years of age	GIANT	26426971	European
	rs2867125	Body mass index in males	GIANT	23754948	European
	rs2867125	Body mass index in non-smokers	GIANT	28443625	European
	rs2867125	Body mass index in smokers	GIANT	28443625	European
	rs2867125	Body mass index tails	GIANT	23563607	European
	rs2867125	Body mass index adjusted for physical activity	GIANT	28448500	European
	rs2867125	Body mass index adjusted for smoking	GIANT	28443625	European
	rs2867125	Body mass index	Speliotes EK	20935630	European
	rs2867125	Body mass index	GIANT	23754948	European
	rs2867125	Body mass index	GIANT	25673413	European
	rs2867125	Body mass index	GIANT	29273807	European
	rs2867125	Hip circumference	GIANT	25673412	European
	rs2867125	Obesity class 1	GIANT	23563607	European
	rs2867125	Obesity class 2	GIANT	23563607	European
	rs2867125	Overweight	GIANT	23563607	European
	rs2867125	Waist circumference	GIANT	23754948	European
	rs2867125	Waist circumference	GIANT	25673412	European
	rs2867125	Weight in females	GIANT	23754948	European
	rs2867125	Weight in males	GIANT	23754948	European
	rs2867125	Weight	GIANT	23754948	European
	rs2867125	BMI in adolescenceyoung adulthood	Graff M	23669352	European
	rs2867125	BMI tails upper and lower 5th percentiles	GIANT	23563607	European
	rs2867125	Body mass index	Speliotes EK	20935630	European
	rs2867125	Body mass index 25 kgm2	GIANT	23563607	European
	rs2867125	Body mass index 30 kgm2	GIANT	23563607	European
	rs2867125	Body mass index 35 kgm2	GIANT	23563607	European
	rs2867125	Extreme obesity body mass index	Speliotes EK	20935630	European
	rs2867125	Extreme obesity with early age of onset	Wheeler E	23563609	European
	rs2867125	Obesity body mass index 30 kgm2	Speliotes EK	20935630	European
	rs2867125	Obesity with early age of onset age 2	EGGC	22484627	European
	rs2867125	Overweight body mass index 25 kgm2	Speliotes EK	20935630	European
	rs2867125	Weight	Speliotes EK	20935630	European
	rs2867125	Body mass index	Speliotes EK	20935630	European
	rs2867125	Body mass index	GIANT	28448500	European
	rs2867125	Body mass index	GIANT	28448500	European
	rs2867125	Body mass index	GIANT	28448500	European
	rs2867125	Body mass index	GIANT	28448500	European
	rs2867125	Body mass index	GIANT	28448500	European
	rs2867125	Body mass index in physically active individuals	GIANT	28448500	European
	rs2867125	Body mass index in physically active individuals	GIANT	28448500	European
	rs2867125	Body mass index in physically active individuals	GIANT	28448500	European
	rs2867125	Body mass index in physically active individuals	GIANT	28448500	European
	rs2867125	Body mass index in physically active individuals	GIANT	28448500	European
	rs2867125	Body mass index in physically active individuals	GIANT	28448500	European
	rs2867125	Body mass index in physically inactive individuals	GIANT	28448500	European
	rs2867125	Body mass index in physically inactive individuals	GIANT	28448500	European
	rs2867125	Body mass index in physically inactive individuals	GIANT	28448500	European
	rs2867125	Body mass index in physically inactive individuals	GIANT	28448500	European
	rs2867125	Body mass index joint analysis main effects and physical activity interaction	GIANT	28448500	European
	rs2867125	Body mass index joint analysis main effects and physical activity interaction	GIANT	28448500	European
	rs2867125	Body mass index joint analysis main effects and physical activity interaction	GIANT	28448500	European
	rs2867125	Body mass index joint analysis main effects and physical activity interaction	GIANT	28448500	European
	rs2867125	Body mass index joint analysis main effects and physical activity interaction	GIANT	28448500	European
	rs2867125	Age at menarche	ReproGen	25231870	European
	rs2867125	Body mass index	Speliotes EK	20935630	European
	rs780094	Granulocyte count	Astle W	27863252	European
	rs780094	Granulocyte percentage of myeloid white cells	Astle W	27863252	European
	rs780094	Hematocrit	Astle W	27863252	European
	rs780094	High light scatter percentage of red cells	Astle W	27863252	European
	rs780094	High light scatter reticulocyte count	Astle W	27863252	European
	rs780094	Lymphocyte count	Astle W	27863252	European
	rs780094	Monocyte percentage of white cells	Astle W	27863252	European
	rs780094	Myeloid white cell count	Astle W	27863252	European
	rs780094	Neutrophil count	Astle W	27863252	European
	rs780094	Platelet count	Astle W	27863252	European
	rs780094	Plateletcrit	Astle W	27863252	European
	rs780094	Red blood cell count	Astle W	27863252	European
	rs780094	Red cell distribution width	Astle W	27863252	European
	rs780094	Reticulocyte count	Astle W	27863252	European
	rs780094	Reticulocyte fraction of red cells	Astle W	27863252	European
	rs780094	Sum basophil neutrophil counts	Astle W	27863252	European
	rs780094	Sum neutrophil eosinophil counts	Astle W	27863252	European
	rs780094	White blood cell count	Astle W	27863252	European
	rs780094	DPA 22:5n3	Lemaitre RN	21829377	European
	rs780094	Palmitoleic acid 16:1n7	Wu JH	23362303	European
	rs780094	log eGFR creatinine in non diabetics	CKDGen	26831199	European
	rs780094	log eGFR creatinine	CKDGen	20383146	European
	rs780094	log eGFR creatinine	CKDGen	26831199	European
	rs780094	Type II diabetes	DIAGRAM	26551672	European
	rs780094	Height	GIANT	25282103	European
	rs780094	Height	GIANT	28146470	European
	rs780094	Total cholesterol	GLGC	24097068	European
	rs780094	Triglycerides	GLGC	24097068	European
	rs780094	2 hour glucose tolerance test	MAGIC	22885924	European
	rs780094	APOB assay lipoprotein fraction concentration	Chasman DI	19936222	European
	rs780094	APOB assay lipoprotein fraction concentration in fasting sample	Chasman DI	19936222	European
	rs780094	C reactive protein	Shah	23505291	European
	rs780094	C reactive protein female	Danik JS	20031577	European
	rs780094	Fasting blood glucose	MAGIC	20081858	European
	rs780094	Fasting blood glucose	Speliotes EK	21423719	European
	rs780094	Fasting blood glucose	Manning AK	22581228	European
	rs780094	Fasting blood glucose	MAGIC	22885924	European
	rs780094	Fasting blood glucose in high BMI subjects	Manning AK	22581228	European
	rs780094	Fasting blood glucose in low BMI subjects	Manning AK	22581228	European
	rs780094	Fasting insulin	MAGIC	20081858	European
	rs780094	Fasting insulin	Manning AK	22581228	European
	rs780094	Fasting insulin	MAGIC	22885924	European
	rs780094	Fasting insulin in high BMI subjects	Manning AK	22581228	European
	rs780094	Fasting plasma glucose after exclusion of subjects with FG levels 7 mmolL	Prokopenko I	19060907	European
	rs780094	HDL cholesterol mean size lipoprotein fraction concentration in fasting sample	Chasman DI	19936222	European
	rs780094	HDL cholesterol small lipoprotein fraction concentration in fasting sample	Chasman DI	19936222	European
	rs780094	HOMA IR	MAGIC	20081858	European
	rs780094	IDL total lipoprotein fraction concentration	Chasman DI	19936222	European
	rs780094	IDL total lipoprotein fraction concentration in fasting sample	Chasman DI	19936222	European
	rs780094	IFT172 cis expression in liver	Speliotes EK	21423719	European
	rs780094	IFT172 cis expression in omental fat	Speliotes EK	21423719	European
	rs780094	IFT172 cis expression in subcutaneous fat	Speliotes EK	21423719	European
	rs780094	LDL cholesterol mean size lipoprotein fraction concentration	Chasman DI	19936222	European
	rs780094	LDL cholesterol mean size lipoprotein fraction concentration in fasting sample	Chasman DI	19936222	European
	rs780094	LDL cholesterol small lipoprotein fraction concentration	Chasman DI	19936222	European
	rs780094	LDL cholesterol small lipoprotein fraction concentration in fasting sample	Chasman DI	19936222	European
	rs780094	LDL cholesterol total lipoprotein fraction concentration	Chasman DI	19936222	European
	rs780094	LDL cholesterol total lipoprotein fraction concentration in fasting sample	Chasman DI	19936222	European
	rs780094	Nonalcoholic fatty liver disease	Speliotes EK	21423719	European
	rs780094	Plasma C reactive protein female	Ridker PM	18439548	European
	rs780094	Plasma docosapentaenoic acid levels	Lemaitre RN	21829377	European
	rs780094	Plasma palmitoleic acid	Wu JH	23362303	European
	rs780094	Plasma protein C levels	Tang W	20802025	European
	rs780094	Serum creatinine	CKDGen	20383146	European
	rs780094	Serum triglycerides	Wallace C	18179892	European
	rs780094	Serum urate	Yang Q	20884846	European
	rs780094	Serum urate	GUGC	23263486	European
	rs780094	Total cholesterol	Barber M	20339536	European
	rs780094	Total cholesterol	Asselbergs	23063622	European
	rs780094	Triglycerides	Saxena R	17463246	European
	rs780094	Triglycerides	Willer CJ	18193043	European
	rs780094	Triglycerides	Kathiresan S	19060906	European
	rs780094	Triglycerides	Aulchenko YS	19060911	European
	rs780094	Triglycerides	MAGIC	20081858	European
	rs780094	Triglycerides	Speliotes EK	21423719	European
	rs780094	Triglycerides	Asselbergs	23063622	European
	rs780094	Triglycerides change with statins	Barber M	20339536	European
	rs780094	Triglycerides in metabolic syndrome subjects without diabetes	Kristiansson K	22399527	European
	rs780094	Triglycerides ln	Chasman	19802338	European
	rs780094	Triglycerides mmoll	Sabatti C	19060910	European
	rs780094	Type 2 diabetes	MAGIC	20081858	European
	rs780094	Uric acid	Kolz M	19503597	European
	rs780094	VLDL cholesterol total lipoprotein fraction concentration in fasting sample	Chasman DI	19936222	European
	rs780094	Serum urate	GUGC	23263486	European
	rs780094	Fasting glucose	MAGIC	22885924	European
	rs780094	Fasting glucose	MAGIC	20081858	European
	rs780094	log Fasting insulin	MAGIC	22885924	European
	rs780094	log Fasting insulin adjusted for BMI	MAGIC	22885924	European
	rs780094	Age related disease endophenotypes	He L	27790247	European
	rs780094	Age related diseases mortality and associated endophenotypes	He L	27790247	European
	rs780094	C reactive protein	Ridker PM	18439548	European
	rs780094	Calcium levels	OSeaghdha CM	24068962	European
	rs780094	Crohns disease	IBDGC	26192919	European
	rs780094	Fasting glucose related traits	MAGIC	20081858	European
	rs780094	Fasting glucose related traits	MAGIC	20081858	European
	rs780094	Fasting glucose related traits	MAGIC	20081858	European
	rs780094	Fasting glucose related traits interaction with BMI	Manning AK	22581228	European
	rs780094	Fasting insulin related traits	MAGIC	20081858	European
	rs780094	Fasting insulin related traits	MAGIC	20081858	European
	rs780094	Fasting insulin related traits interaction with BMI	Manning AK	22581228	European
	rs780094	Height	GIANT	25282103	European
	rs780094	Metabolic syndrome	Kristiansson K	22399527	European
	rs780094	Metabolic traits	Suhre K	21886157	European
	rs780094	Phospholipid levels plasma	Lemaitre RN	21829377	European
	rs780094	Red blood cell count	Astle W	27863252	European
	rs780094	Triglycerides	Willer CJ	18193043	European
	rs780094	Triglycerides	Aulchenko YS	19060911	European
	rs780094	Urate levels in obese individuals	Huffman JE	25811787	European
	rs780094	Uric acid levels	Kolz M	19503597	European
	rs780094	Age at menopause	ReproGen	26414677	European
	rs780094	C reactive protein	Ridker PM	18439548	European
	rs780094	Glucose tolerance test	MAGIC	20081858	European
	rs780094	Glucose transporter type 2	MAGIC	20081858	European
	rs780094	Insulin resistance	MAGIC	20081858	European
	rs780094	Metabolic syndrome x	Kristiansson K	22399527	European
	rs780094	Metabolism	Suhre K	21886157	European
	rs780094	Phospholipids	Lemaitre RN	21829377	European
	rs780094	Triglycerides	Willer CJ	18193043	European
	rs780094	Triglycerides	Sabatti C	19060910	European
	rs780094	Triglycerides	Aulchenko YS	19060911	European
	rs780094	Uric acid	Kolz M	19503597	European
	rs7572970	Lymphocyte count	Astle W	27863252	European
	rs7607777	Granulocyte count	Astle W	27863252	European
	rs7607777	Granulocyte percentage of myeloid white cells	Astle W	27863252	European
	rs7607777	Lymphocyte count	Astle W	27863252	European
	rs7607777	Lymphocyte percentage of white cells	Astle W	27863252	European
	rs7607777	Mean corpuscular hemoglobin	Astle W	27863252	European
	rs7607777	Mean corpuscular volume	Astle W	27863252	European
	rs7607777	Myeloid white cell count	Astle W	27863252	European
	rs7607777	Neutrophil count	Astle W	27863252	European
	rs7607777	Neutrophil percentage of white cells	Astle W	27863252	European
	rs7607777	Platelet count	Astle W	27863252	European
	rs7607777	Plateletcrit	Astle W	27863252	European
	rs7607777	Sum basophil neutrophil counts	Astle W	27863252	European
	rs7607777	Sum neutrophil eosinophil counts	Astle W	27863252	European
	rs7607777	Type II diabetes	DIAGRAM	26551672	European
	rs7607777	Type II diabetes	DIAGRAM	28566273	European
	rs2943656	Type II diabetes	DIAGRAM	26551672	European
	rs2943656	Type II diabetes adjusted for BMI	DIAGRAM	28566273	European
	rs2943656	Body mass index in males greater than 50 years of age	GIANT	26426971	European
	rs2943656	High density lipoprotein	GLGC	24097068	European
	rs2943656	Triglycerides	GLGC	24097068	European
	rs2943656	Insulin sensitivity index adjusted for BMI interaction	Walford GA	27416945	European
	rs2943656	Insulin sensitivity index adjusted for BMI	Walford GA	27416945	European
	rs13389219	High light scatter percentage of red cells	Astle W	27863252	European
	rs13389219	High light scatter reticulocyte count	Astle W	27863252	European
	rs13389219	Reticulocyte count	Astle W	27863252	European
	rs13389219	Reticulocyte fraction of red cells	Astle W	27863252	European
	rs13389219	Type II diabetes	DIAGRAM	26551672	European
	rs13389219	Waist hip ratio in physically active indivdiuals	GIANT	28448500	European
	rs13389219	Waist hip ratio in females	GIANT	23754948	European
	rs13389219	Waist hip ratio adjusted for physical activity	GIANT	28448500	European
	rs13389219	Waist hip ratio adjusted for smoking	GIANT	28443625	European
	rs13389219	Waist hip ratio	Heid IM	20935629	European
	rs13389219	Waist hip ratio	GIANT	25673412	European
	rs13389219	Waist hip ratio adjusted for BMI in females greater than 50 years of age	GIANT	26426971	European
	rs13389219	Waist hip ratio adjusted for BMI in females less than or equal to 50 years of age	GIANT	26426971	European
	rs13389219	High density lipoprotein	GLGC	24097068	European
	rs13389219	Triglycerides	GLGC	24097068	European
	rs13389219	Waist hip ratio	Heid IM	20935629	European
	rs13389219	Waist hip ratio tails upper and lower 5th percentiles	GIANT	23563607	European
	rs13389219	High light scatter reticulocyte count	Astle W	27863252	European
	rs13389219	Waist hip ratio	GIANT	23563607	European
	rs243019	Mean corpuscular hemoglobin	Astle W	27863252	European
	rs243019	Mean corpuscular volume	Astle W	27863252	European
	rs6767484	Plateletcrit	Astle W	27863252	European
	rs6767484	Type II diabetes	DIAGRAM	26551672	European
	rs6767484	Type II diabetes adjusted for BMI	DIAGRAM	28566273	European
	rs6767484	Type II diabetes	DIAGRAM	22885922	European
	rs6767484	Type II diabetes	DIAGRAM	28566273	European
	rs6767484	Fasting glucose	MAGIC	22885924	European
	rs11708067	Type II diabetes	DIAGRAM	26551672	European
	rs11708067	Type II diabetes adjusted for BMI	DIAGRAM	28566273	European
	rs11708067	Type II diabetes	DIAGRAM	28566273	European
	rs11708067	Birthweight	EGGC	23202124	European
	rs11708067	Body mass index	GIANT	29273807	European
	rs11708067	2 hour glucose tolerance test	MAGIC	22885924	European
	rs11708067	Birth weight	EGGC	23202124	European
	rs11708067	Birth weight and fasting glucose	EGGC	23202124	European
	rs11708067	Birth weight and logHOMA B	EGGC	23202124	European
	rs11708067	Birth weight and type 2 diabetes	EGGC	23202124	European
	rs11708067	Fasting blood glucose	MAGIC	20081858	European
	rs11708067	Fasting blood glucose	Manning AK	22581228	European
	rs11708067	Fasting blood glucose	MAGIC	22885924	European
	rs11708067	HOMA B	MAGIC	20081858	European
	rs11708067	Type 2 diabetes	MAGIC	20081858	European
	rs11708067	2 hour fasting glucose	MAGIC	22885924	European
	rs11708067	Fasting glucose	MAGIC	22885924	European
	rs11708067	Fasting glucose	MAGIC	20081858	European
	rs11708067	HbA1c	MAGIC	28898252	European
	rs11708067	Fasting glucose related traits	MAGIC	20081858	European
	rs11708067	Fasting glucose related traits	MAGIC	20081858	European
	rs11708067	Fasting glucose related traits interaction with BMI	Manning AK	22581228	European
	rs11708067	Glucose tolerance test	MAGIC	20081858	European
	rs11708067	Glucose transporter type 2	MAGIC	20081858	European
	rs1899951	Type II diabetes adjusted for BMI	DIAGRAM	28566273	European
	rs1899951	Type II diabetes	DIAGRAM	22885922	European
	rs1899951	Type II diabetes	DIAGRAM	28566273	European
	rs1899951	log Fasting insulin adjusted for BMI	MAGIC	22885924	European
	rs11926707	Lymphocyte count	Astle W	27863252	European
	rs11926707	White blood cell count	Astle W	27863252	European
	rs6795735	Type II diabetes adjusted for BMI	DIAGRAM	28566273	European
	rs6795735	Type II diabetes	DIAGRAM	28566273	European
	rs6795735	Age-related macular degeneration	Fritsche LG	26691988	European
	rs6795735	Waist hip ratio in physically active indivdiuals	GIANT	28448500	European
	rs6795735	Waist hip ratio in non-smokers	GIANT	28443625	European
	rs6795735	Waist hip ratio adjusted for physical activity	GIANT	28448500	European
	rs6795735	Waist hip ratio adjusted for smoking	GIANT	28443625	European
	rs6795735	Waist hip ratio	GIANT	25673412	European
	rs6795735	Waist hip ratio adjusted for BMI in females greater than 50 years of age	GIANT	26426971	European
	rs6795735	Waist hip ratio	Heid IM	20935629	European
	rs6795735	Waist hip ratio	Heid IM	20935629	European
	rs6795735	Waist hip ratio	Heid IM	20935629	European
	rs11098676	Height	GIANT	25282103	European
	rs993380	Eosinophil count	Astle W	27863252	European
	rs993380	Eosinophil percentage of granulocytes	Astle W	27863252	European
	rs993380	Eosinophil percentage of white cells	Astle W	27863252	European
	rs993380	Lymphocyte count	Astle W	27863252	European
	rs993380	Monocyte count	Astle W	27863252	European
	rs993380	Neutrophil percentage of granulocytes	Astle W	27863252	European
	rs993380	Sum eosinophil basophil counts	Astle W	27863252	European
	rs993380	White blood cell count	Astle W	27863252	European
	rs4865796	High light scatter percentage of red cells	Astle W	27863252	European
	rs4865796	High light scatter reticulocyte count	Astle W	27863252	European
	rs4865796	Reticulocyte count	Astle W	27863252	European
	rs4865796	Reticulocyte fraction of red cells	Astle W	27863252	European
	rs4865796	Fasting insulin	MAGIC	22885924	European
	rs4865796	log Fasting insulin	MAGIC	22885924	European
	rs4865796	log Fasting insulin adjusted for BMI	MAGIC	22885924	European
	rs6878122	Type II diabetes	DIAGRAM	26551672	European
	rs459193	Waist hip ratio adjusted for smoking	GIANT	28443625	European
	rs459193	Waist hip ratio	GIANT	25673412	European
	rs459193	Waist circumference adjusted for smoking	GIANT	28443625	European
	rs459193	High density lipoprotein	GLGC	24097068	European
	rs459193	Fasting insulin	MAGIC	22885924	European
	rs459193	log Fasting insulin adjusted for BMI	MAGIC	22885924	European
	rs459193	Waist to hip ratio adjusted for BMI adjusted for smoking behaviour	GIANT	28443625	European
	rs459193	Waist to hip ratio adjusted for BMI adjusted for smoking behaviour	GIANT	28443625	European
	rs459193	Waist to hip ratio adjusted for BMI adjusted for smoking behaviour	GIANT	28443625	European
	rs459193	Waist to hip ratio adjusted for BMI in non smokers	GIANT	28443625	European
	rs459193	Waist to hip ratio adjusted for BMI in non smokers	GIANT	28443625	European
	rs459193	Waist to hip ratio adjusted for BMI joint analysis main effects and smoking interaction	GIANT	28443625	European
	rs459193	Waist to hip ratio adjusted for BMI joint analysis main effects and smoking interaction	GIANT	28443625	European
	rs1063355	Granulocyte percentage of myeloid white cells	Astle W	27863252	European
	rs1063355	IgA deficiency	Bronson P	27723758	European
	rs1063355	Allergic disease	Ferreira M	29083406	European
	rs1063355	Age-related macular degeneration	Fritsche LG	26691988	European
	rs1063355	Alopecia areata	Petukhova L	20596022	European
	rs1063355	Rheumatoid arthritis	Plenge RM	17804836	European
	rs1063355	Rheumatoid arthritis	Gregersen PK	19503088	European
	rs1063355	Inflammatory bowel disease	IBDGC	26192919	European
	rs1063355	Ulcerative colitis	IBDGC	23128233	European
	rs1063355	Ulcerative colitis	IBDGC	26192919	European
	rs1063355	Diabetes mellitus type 1	Barrett JC	19430480	European
	rs2246618	Granulocyte count	Astle W	27863252	European
	rs2246618	Hemoglobin concentration	Astle W	27863252	European
	rs2246618	High light scatter reticulocyte count	Astle W	27863252	European
	rs2246618	Lymphocyte count	Astle W	27863252	European
	rs2246618	Monocyte count	Astle W	27863252	European
	rs2246618	Myeloid white cell count	Astle W	27863252	European
	rs2246618	Neutrophil count	Astle W	27863252	European
	rs2246618	Plateletcrit	Astle W	27863252	European
	rs2246618	Reticulocyte count	Astle W	27863252	European
	rs2246618	Reticulocyte fraction of red cells	Astle W	27863252	European
	rs2246618	Sum basophil neutrophil counts	Astle W	27863252	European
	rs2246618	Sum eosinophil basophil counts	Astle W	27863252	European
	rs2246618	Sum neutrophil eosinophil counts	Astle W	27863252	European
	rs2246618	White blood cell count	Astle W	27863252	European
	rs2246618	IgA deficiency	Bronson P	27723758	European
	rs2246618	Type 1 diabetes	Hakonarson H	17632545	European
	rs2246618	Primary sclerosing cholangitis	Ji S	27992413	European
	rs2246618	Diabetes mellitus type 1	Barrett JC	19430480	European
	rs7756992	Type II diabetes	DIAGRAM	26551672	European
	rs7756992	Type II diabetes adjusted for BMI	DIAGRAM	28566273	European
	rs7756992	Type II diabetes	DIAGRAM	22885922	European
	rs7756992	Type II diabetes	DIAGRAM	28566273	European
	rs7756992	Insulin response	Steinthorsdottir V	17460697	European
	rs7756992	Type 2 diabetes	MAGIC	20081858	European
	rs7756992	Fasting glucose	MAGIC	22885924	European
	rs7756992	HbA1c	MAGIC	28898252	European
	rs7756992	Type 2 diabetes	Steinthorsdottir V	17460697	European
	rs7756992	Diabetes mellitus type 2	Steinthorsdottir V	17460697	European
	rs9369425	Hematocrit	Astle W	27863252	European
	rs9369425	Hemoglobin concentration	Astle W	27863252	European
	rs9369425	Red blood cell count	Astle W	27863252	European
	rs9369425	log eGFR creatinine in non diabetics	CKDGen	26831199	European
	rs9369425	log eGFR creatinine	CKDGen	20383146	European
	rs9369425	log eGFR creatinine	CKDGen	26831199	European
	rs9369425	Serum creatinine	CKDGen	20383146	European
	rs9369425	Serum urate	GUGC	23263486	European
	rs9369425	Serum urate	GUGC	23263486	European
	rs849135	Lymphocyte percentage of white cells	Astle W	27863252	European
	rs849135	Type II diabetes	DIAGRAM	26551672	European
	rs849135	Type II diabetes adjusted for BMI	DIAGRAM	28566273	European
	rs849135	Type II diabetes	DIAGRAM	22885922	European
	rs849135	Type II diabetes	DIAGRAM	28566273	European
	rs849135	Height in females	GIANT	23754948	European
	rs849135	Height	GIANT	20881960	European
	rs849135	Height	GIANT	23754948	European
	rs849135	Height	GIANT	25282103	European
	rs849135	Waist circumference in physically active indivdiuals	GIANT	28448500	European
	rs849135	Waist circumference in non-smokers	GIANT	28443625	European
	rs849135	Waist circumference adjusted for physical activity	GIANT	28448500	European
	rs849135	Waist circumference adjusted for smoking	GIANT	28443625	European
	rs849135	Height	GIANT	20881960	European
	rs6960043	Fasting blood glucose	MAGIC	20081858	European
	rs6960043	HOMA B	MAGIC	20081858	European
	rs6960043	Fasting glucose	MAGIC	20081858	European
	rs6960043	log HOMA-B	MAGIC	20081858	European
	rs13234269	Type II diabetes	DIAGRAM	22885922	European
	rs13234269	High density lipoprotein	GLGC	24097068	European
	rs17168486	Fasting blood glucose	MAGIC	20081858	European
	rs17168486	Fasting blood glucose	MAGIC	22885924	European
	rs17168486	Fasting glucose	MAGIC	22885924	European
	rs17168486	Fasting glucose	MAGIC	20081858	European
	rs2908282	Fasting blood glucose	MAGIC	20081858	European
	rs2908282	HOMA B	MAGIC	20081858	European
	rs2908282	2 hour fasting glucose	MAGIC	22885924	European
	rs2908282	Fasting glucose	MAGIC	22885924	European
	rs2908282	Fasting glucose	MAGIC	20081858	European
	rs2908282	log HOMA-B	MAGIC	20081858	European
	rs2908282	HbA1C	MAGIC	20858683	European
	rs3802177	Type II diabetes	DIAGRAM	26551672	European
	rs3802177	Type II diabetes adjusted for BMI	DIAGRAM	28566273	European
	rs3802177	Type II diabetes	DIAGRAM	22885922	European
	rs3802177	Type II diabetes	DIAGRAM	28566273	European
	rs3802177	Fasting blood glucose	MAGIC	20081858	European
	rs3802177	Fasting blood glucose	Voight BF	20581827	European
	rs3802177	Type 2 diabetes	Voight BF	20581827	European
	rs3802177	Type 2 diabetes in lean individuals BMI25 Kgm2	Perry JR	22693455	European
	rs3802177	Fasting glucose	MAGIC	22885924	European
	rs3802177	Fasting glucose	MAGIC	20081858	European
	rs3802177	HbA1c	MAGIC	28898252	European
	rs3802177	log Proinsulin	MAGIC	21873549	European
	rs3802177	Type 2 diabetes	Voight BF	20581827	European
	rs3802177	Type 2 diabetes	Perry JR	22693455	European
	rs3802177	Diabetes mellitus type 2	Voight BF	20581827	European
	rs17411031	Platelet distribution width	Astle W	27863252	European
	rs17411031	Red cell distribution width	Astle W	27863252	European
	rs17411031	High density lipoprotein	GLGC	24097068	European
	rs17411031	Triglycerides	GLGC	24097068	European
	rs17411031	HDL cholesterol	Kathiresan S	19060906	European
	rs17411031	HDL cholesterol	Talmud	19913121	European
	rs17411031	HDL cholesterol	Ma	20370913	European
	rs17411031	HDL cholesterol	Middelberg RP	21943158	European
	rs17411031	HDL cholesterol	Asselbergs	23063622	European
	rs17411031	Serum HDL cholesterol	Wallace C	18179892	European
	rs17411031	Triglycerides	Kathiresan S	19060906	European
	rs17411031	Triglycerides	Talmud	19913121	European
	rs17411031	Triglycerides	Middelberg RP	21943158	European
	rs17411031	Triglycerides	Asselbergs	23063622	European
	rs17411031	High density lipoprotein	Prins B	28887542	European
	rs17411031	Triglycerides	Prins B	28887542	European
	rs516946	High light scatter percentage of red cells	Astle W	27863252	European
	rs516946	High light scatter reticulocyte count	Astle W	27863252	European
	rs516946	Reticulocyte count	Astle W	27863252	European
	rs516946	Reticulocyte fraction of red cells	Astle W	27863252	European
	rs7845219	Hemoglobin concentration	Astle W	27863252	European
	rs3217992	Coronary artery disease	CARDIoGRAM	21378990	European
	rs3217992	Glaucoma normal pressure glaucoma	Wiggs JL	22570617	European
	rs3217992	Glaucoma primary open angle glaucoma	Wiggs JL	22570617	European
	rs3217992	Glioma	Sanson M	21531791	European
	rs3217992	Optic nerve degeneration in normal pressure glaucoma	Wiggs JL	22570617	European
	rs3217992	Coronary artery disease	Howson JMM	28530674	European
	rs10811661	Type II diabetes	DIAGRAM	26551672	European
	rs10811661	Type II diabetes adjusted for BMI	DIAGRAM	28566273	European
	rs10811661	Type II diabetes	DIAGRAM	22885922	European
	rs10811661	Type II diabetes	DIAGRAM	28566273	European
	rs10811661	Fasting blood glucose	MAGIC	22885924	European
	rs10811661	Type 2 diabetes	Saxena R	17463246	European
	rs10811661	Type 2 diabetes	Scott LJ	17463248	European
	rs10811661	Type 2 diabetes	Zeggini E	17463249	European
	rs10811661	Type 2 diabetes	Voight BF	20581827	European
	rs10811661	Fasting glucose	MAGIC	22885924	European
	rs10811661	HbA1c	MAGIC	28898252	European
	rs10811661	Type 2 diabetes	Saxena R	17463246	European
	rs10811661	Type 2 diabetes	Scott LJ	17463248	European
	rs10811661	Diabetes mellitus type 2	Saxena R	17463246	European
	rs10811661	Diabetes mellitus type 2	Scott LJ	17463248	European
	rs1758632	Immature fraction of reticulocytes	Astle W	27863252	European
	rs1111875	Eosinophil count	Astle W	27863252	European
	rs1111875	Sum eosinophil basophil counts	Astle W	27863252	European
	rs1111875	Type II diabetes	DIAGRAM	26551672	European
	rs1111875	Type II diabetes adjusted for BMI	DIAGRAM	28566273	European
	rs1111875	Type II diabetes	DIAGRAM	22885922	European
	rs1111875	Type II diabetes	DIAGRAM	28566273	European
	rs1111875	Type 2 diabetes	Saxena R	17463246	European
	rs1111875	Type 2 diabetes	Scott LJ	17463248	European
	rs1111875	Type 2 diabetes	Zeggini E	17463249	European
	rs1111875	Type 2 diabetes	Voight BF	20581827	European
	rs1111875	Type 2 diabetes	Saxena R	17463246	European
	rs1111875	Type 2 diabetes	Scott LJ	17463248	European
	rs1111875	Diabetes mellitus type 2	Saxena R	17463246	European
	rs1111875	Diabetes mellitus type 2	Scott LJ	17463248	European
	rs7903146	Type II diabetes adjusted for BMI	DIAGRAM	28566273	European
	rs7903146	Type II diabetes	DIAGRAM	22885922	European
	rs7903146	Type II diabetes	DIAGRAM	28566273	European
	rs7903146	Maternal effects on offspring birthweight	EGGC	29309628	European
	rs7903146	Body mass index in males greater than 50 years of age	GIANT	26426971	European
	rs7903146	Body mass index	GIANT	25673413	European
	rs7903146	Body mass index	GIANT	29273807	European
	rs7903146	Hip circumference	GIANT	25673412	European
	rs7903146	Waist circumference	GIANT	25673412	European
	rs7903146	2 hour glucose	MAGIC	20081857	European
	rs7903146	2 hour glucose	MAGIC	20081858	European
	rs7903146	2 hour glucose	Voight BF	20581827	European
	rs7903146	2 hour glucose tolerance test	MAGIC	22885924	European
	rs7903146	Fasting blood glucose	MAGIC	20081858	European
	rs7903146	Fasting blood glucose	Voight BF	20581827	European
	rs7903146	Fasting blood glucose	Manning AK	22581228	European
	rs7903146	Fasting blood glucose	MAGIC	22885924	European
	rs7903146	Fasting blood glucose in non diabetics	MAGIC	21873549	European
	rs7903146	Fasting insulin	MAGIC	22885924	European
	rs7903146	Fasting proinsulin levels in non diabetics	MAGIC	21873549	European
	rs7903146	Nonobese type 2 diabetes	Timpson NJ	19056611	European
	rs7903146	Obesity in type 2 diabetes body mass index	Timpson NJ	19056611	European
	rs7903146	Type 2 diabetes	Sladek R	17293876	European
	rs7903146	Type 2 diabetes	Saxena R	17463246	European
	rs7903146	Type 2 diabetes	Scott LJ	17463248	European
	rs7903146	Type 2 diabetes	Zeggini E	18372903	European
	rs7903146	Type 2 diabetes	Timpson NJ	19056611	European
	rs7903146	Type 2 diabetes	BossAC Y	19184112	European
	rs7903146	Type 2 diabetes	Rung J	19734900	European
	rs7903146	Type 2 diabetes	MAGIC	20081858	European
	rs7903146	Type 2 diabetes	Voight BF	20581827	European
	rs7903146	Type 2 diabetes	MAGIC	21873549	European
	rs7903146	Type 2 diabetes in lean individuals BMI25 Kgm2	Perry JR	22693455	European
	rs7903146	Type 2 diabetes in obese individuals BMI30 Kgm2	Perry JR	22693455	European
	rs7903146	Type 2 diabetes with obesity	Voight BF	20581827	European
	rs7903146	Type 2 diabetes without obesity	Steinthorsdottir V	17460697	European
	rs7903146	Type 2 diabetes without obesity	Voight BF	20581827	European
	rs7903146	2 hour fasting glucose	MAGIC	22885924	European
	rs7903146	2 hour fasting glucose	MAGIC	20081857	European
	rs7903146	Fasting glucose	MAGIC	22885924	European
	rs7903146	Fasting glucose	MAGIC	20081858	European
	rs7903146	log Fasting insulin	MAGIC	22885924	European
	rs7903146	log Proinsulin	MAGIC	21873549	European
	rs7903146	BMI in non smokers	GIANT	28443625	European
	rs7903146	BMI in non smokers	GIANT	28443625	European
	rs7903146	Body mass index	GIANT	28448500	European
	rs7903146	Body mass index	GIANT	28448500	European
	rs7903146	Body mass index joint analysis main effects and physical activity interaction	GIANT	28448500	European
	rs7903146	Body mass index joint analysis main effects and smoking interaction	GIANT	28443625	European
	rs7903146	Body mass index joint analysis main effects and smoking interaction	GIANT	28443625	European
	rs7903146	Clinical laboratory measurements	Verma SS	27897004	European
	rs7903146	Fasting glucose related traits interaction with BMI	Manning AK	22581228	European
	rs7903146	Proinsulin levels	MAGIC	21873549	European
	rs7903146	Type 2 diabetes	Sladek R	17293876	European
	rs7903146	Type 2 diabetes	Steinthorsdottir V	17460697	European
	rs7903146	Type 2 diabetes	Saxena R	17463246	European
	rs7903146	Type 2 diabetes	Scott LJ	17463248	European
	rs7903146	Type 2 diabetes	Salonen JT	17668382	European
	rs7903146	Type 2 diabetes	Zeggini E	18372903	European
	rs7903146	Type 2 diabetes	Timpson NJ	19056611	European
	rs7903146	Type 2 diabetes	Timpson NJ	19056611	European
	rs7903146	Type 2 diabetes	Voight BF	20581827	European
	rs7903146	Type 2 diabetes	Perry JR	22693455	European
	rs7903146	Type 2 diabetes	Perry JR	22693455	European
	rs7903146	Type 2 diabetes and other traits	Rung J	19734900	European
	rs7903146	Diabetes mellitus type 2	Sladek R	17293876	European
	rs7903146	Diabetes mellitus type 2	Steinthorsdottir V	17460697	European
	rs7903146	Diabetes mellitus type 2	Saxena R	17463246	European
	rs7903146	Diabetes mellitus type 2	Scott LJ	17463248	European
	rs7903146	Diabetes mellitus type 2	Salonen JT	17668382	European
	rs7903146	Diabetes mellitus type 2	Zeggini E	18372903	European
	rs7903146	Diabetes mellitus type 2	Timpson NJ	19056611	European
	rs7903146	Diabetes mellitus type 2	Timpson NJ	19056611	European
	rs7903146	Diabetes mellitus type 2	Rung J	19734900	European
	rs7903146	Diabetes mellitus type 2	Voight BF	20581827	European
	rs7903146	Diabetes mellitus type 2	MAGIC	21873549	European
	rs11257655	Type II diabetes	DIAGRAM	26551672	European
	rs11257655	Type II diabetes	DIAGRAM	28566273	European
	rs11257655	CAMK1D Trancript AL137430 expression in Blood tissue	Voight BF	20581827	European
	rs11257655	CAMK1D Trancript NM020397 expression in Blood tissue	Voight BF	20581827	European
	rs10830963	Type II diabetes	DIAGRAM	26551672	European
	rs10830963	Maternal effects on offspring birthweight	EGGC	29309628	European
	rs10830963	Fasting blood glucose	Prokopenko I	19060907	European
	rs10830963	Fasting blood glucose	MAGIC	20081858	European
	rs10830963	Fasting blood glucose	Manning AK	22581228	European
	rs10830963	Fasting blood glucose	MAGIC	22885924	European
	rs10830963	Fasting blood glucose in high BMI subjects	Manning AK	22581228	European
	rs10830963	Fasting blood glucose in low BMI subjects	Manning AK	22581228	European
	rs10830963	Fasting plasma glucose after exclusion of subjects with FG levels 7 mmolL	Prokopenko I	19060907	European
	rs10830963	Glycated Hemoglobin HbA1c	MAGIC	20081858	European
	rs10830963	Glycated Hemoglobin HbA1c	MAGIC	22885924	European
	rs10830963	HOMA B	Prokopenko I	19060907	European
	rs10830963	HOMA B	MAGIC	20081858	European
	rs10830963	Type 2 diabetes	MAGIC	20081858	European
	rs10830963	log CIR adjusted for ISI	MAGIC	24699409	European
	rs10830963	log CIR	MAGIC	24699409	European
	rs10830963	log DI	MAGIC	24699409	European
	rs10830963	Fasting glucose	MAGIC	22885924	European
	rs10830963	Fasting glucose	MAGIC	20081858	European
	rs10830963	log HOMA-B	MAGIC	20081858	European
	rs10830963	HbA1C	MAGIC	20858683	European
	rs10830963	HbA1c	MAGIC	28898252	European
	rs10830963	Corrected insulin response	MAGIC	24699409	European
	rs10830963	Corrected insulin response adjusted for insulin sensitivity index	MAGIC	24699409	European
	rs10830963	Fasting glucose related traits	MAGIC	20081858	European
	rs10830963	Fasting glucose related traits	MAGIC	20081858	European
	rs10830963	Fasting glucose related traits interaction with BMI	Manning AK	22581228	European
	rs10830963	Fasting plasma glucose	Prokopenko I	19060907	European
	rs10830963	Incremental insulin	MAGIC	24699409	European
	rs10830963	Insulin disposition index	MAGIC	24699409	European
	rs10830963	Insulin levels adjusted for BMI	MAGIC	24699409	European
	rs10830963	Metabolite levels	Kettunen J	22286219	European
	rs10830963	Offspring birth weight	EGGC	29309628	European
	rs10830963	Blood glucose	Prokopenko I	19060907	European
	rs10830963	Glucose tolerance test	MAGIC	20081858	European
	rs10830963	Glucose transporter type 2	MAGIC	20081858	European
	rs10830963	Metabolism	Kettunen J	22286219	European
	rs1552224	Type II diabetes adjusted for BMI	DIAGRAM	28566273	European
	rs1552224	Type II diabetes	DIAGRAM	28566273	European
	rs1552224	Body mass index	GIANT	29273807	European
	rs1552224	Type 2 diabetes	Voight BF	20581827	European
	rs1552224	Fasting glucose	MAGIC	22885924	European
	rs1552224	HbA1c	MAGIC	28898252	European
	rs1552224	log Proinsulin	MAGIC	21873549	European
	rs1552224	Type 2 diabetes	Voight BF	20581827	European
	rs1552224	Diabetes mellitus type 2	Voight BF	20581827	European
	rs2237892	Type II diabetes	DIAGRAM	26551672	European
	rs5215	Type II diabetes	DIAGRAM	26551672	European
	rs5215	Type II diabetes adjusted for BMI	DIAGRAM	28566273	European
	rs5215	Body mass index in males greater than 50 years of age	GIANT	26426971	European
	rs5215	Type 2 diabetes	Zeggini E	17463249	European
	rs5215	Type 2 diabetes	Zeggini E	17463249	European
	rs5215	Diabetes mellitus type 2	Zeggini E	17463249	European
	rs11107116	Height in females	GIANT	23754948	European
	rs11107116	Height in males	GIANT	23754948	European
	rs11107116	Height	GIANT	20881960	European
	rs11107116	Height	GIANT	23754948	European
	rs11107116	Height	GIANT	25282103	European
	rs11107116	Gene expression	GIANT	20881960	European
	rs11107116	Height	Weedon MN	18391952	European
	rs11107116	Height	GIANT	20881960	European
	rs11107116	Height	Soler Artigas M	21946350	European
	rs11107116	Height	Fatemifar G	23704328	European
	rs11107116	Height	Weedon MN	18391952	European
	rs11107116	Height	GIANT	20881960	European
	rs11107116	Body height	Weedon MN	18391952	European
	rs825476	Waist hip ratio adjusted for physical activity	GIANT	28448500	European
	rs825476	Waist hip ratio adjusted for BMI in females greater than 50 years of age	GIANT	26426971	European
	rs825476	High density lipoprotein	GLGC	24097068	European
	rs2261181	Type II diabetes	DIAGRAM	26551672	European
	rs1359790	Type II diabetes	DIAGRAM	28566273	European
	rs1359790	Height	GIANT	28146470	European
	rs576674	Fasting blood glucose	MAGIC	22885924	European
	rs576674	Fasting glucose	MAGIC	22885924	European
	rs7144011	Body mass index in females greater than 50 years of age	GIANT	26426971	European
	rs7144011	Body mass index adjusted for physical activity	GIANT	28448500	European
	rs7144011	Body mass index adjusted for smoking	GIANT	28443625	European
	rs7144011	Body mass index	GIANT	23754948	European
	rs7144011	Body mass index	GIANT	25673413	European
	rs7144011	Hip circumference	GIANT	25673412	European
	rs7144011	Waist circumference	GIANT	25673412	European
	rs7144011	Weight	GIANT	23754948	European
	rs6494307	log Proinsulin	MAGIC	21873549	European
	rs12910825	Red cell distribution width	Astle W	27863252	European
	rs2058913	High light scatter percentage of red cells	Astle W	27863252	European
	rs2058913	High light scatter reticulocyte count	Astle W	27863252	European
	rs2058913	Reticulocyte count	Astle W	27863252	European
	rs2058913	Reticulocyte fraction of red cells	Astle W	27863252	European
	rs72802358	Type II diabetes	DIAGRAM	28566273	European
	rs72802358	Age-related macular degeneration	Fritsche LG	26691988	European
	rs9940149	Mean corpuscular volume	Astle W	27863252	European
	rs9928094	Type II diabetes	DIAGRAM	26551672	European
	rs9928094	Type II diabetes	DIAGRAM	22885922	European
	rs9928094	Type II diabetes	DIAGRAM	28566273	European
	rs9928094	Childhood BMI	EGGC	26604143	European
	rs9928094	Childhood obesity	EGGC	22484627	European
	rs9928094	Body mass index in physically active indivdiuals	GIANT	28448500	European
	rs9928094	Body mass index in females greater than 50 years of age	GIANT	26426971	European
	rs9928094	Body mass index in females less than or equal to 50 years of age	GIANT	26426971	European
	rs9928094	Body mass index in females	GIANT	23754948	European
	rs9928094	Body mass index in physically inactive indivdiuals	GIANT	28448500	European
	rs9928094	Body mass index in males greater than 50 years of age	GIANT	26426971	European
	rs9928094	Body mass index in males less than or equal to 50 years of age	GIANT	26426971	European
	rs9928094	Body mass index in males	GIANT	23754948	European
	rs9928094	Body mass index in non-smokers	GIANT	28443625	European
	rs9928094	Body mass index in smokers	GIANT	28443625	European
	rs9928094	Body mass index tails	GIANT	23563607	European
	rs9928094	Body mass index adjusted for physical activity	GIANT	28448500	European
	rs9928094	Body mass index adjusted for smoking	GIANT	28443625	European
	rs9928094	Body mass index	Speliotes EK	20935630	European
	rs9928094	Body mass index	GIANT	23754948	European
	rs9928094	Body mass index	GIANT	25673413	European
	rs9928094	Hip circumference	GIANT	25673412	European
	rs9928094	Obesity class 1	GIANT	23563607	European
	rs9928094	Obesity class 2	GIANT	23563607	European
	rs9928094	Obesity class 3	GIANT	23563607	European
	rs9928094	Overweight	GIANT	23563607	European
	rs9928094	Waist circumference in females	GIANT	23754948	European
	rs9928094	Waist circumference in males	GIANT	23754948	European
	rs9928094	Waist circumference	GIANT	23754948	European
	rs9928094	Waist circumference	GIANT	25673412	European
	rs9928094	Waist hip ratio in males	GIANT	23754948	European
	rs9928094	Waist hip ratio	GIANT	23754948	European
	rs9928094	Waist hip ratio	GIANT	25673412	European
	rs9928094	Weight in females	GIANT	23754948	European
	rs9928094	Weight in males	GIANT	23754948	European
	rs9928094	Weight	GIANT	23754948	European
	rs9928094	High density lipoprotein	GLGC	24097068	European
	rs9928094	Body mass index	Heard Costa NL	19557197	European
	rs9928094	Body mass index	Speliotes EK	20935630	European
	rs9928094	Body mass index	Paternoster L	21935397	European
	rs9928094	Obesity body mass index	Paternoster L	21935397	European
	rs9928094	Obesity with early age of onset age 2	EGGC	22484627	European
	rs9928094	Waist circumference	Heard Costa NL	19557197	European
	rs9928094	Age at menarche	ReproGen	25231870	European
	rs2925979	log Adiponectin	ADIPOGen	22479202	European
	rs2925979	Type II diabetes	DIAGRAM	28566273	European
	rs2925979	Waist hip ratio adjusted for BMI in females greater than 50 years of age	GIANT	26426971	European
	rs2925979	High density lipoprotein	GLGC	24097068	European
	rs2925979	Adiponectin levels	ADIPOGen	22479202	European
	rs2925979	Adiponectin levels female	ADIPOGen	22479202	European
	rs2925979	HDL cholesterol	ADIPOGen	22479202	European
	rs2925979	Adiponectin levels	ADIPOGen	22479202	European
	rs2925979	HDL cholesterol	GLGC	24097068	European
	rs2925979	Type 2 diabetes	DIAGRAM	28566273	European
	rs2925979	Waist to hip ratio adjusted for BMI adjusted for smoking behaviour	GIANT	28443625	European
	rs2925979	Waist to hip ratio adjusted for BMI joint analysis for main effect and physical activity interaction	GIANT	28448500	European
	rs2925979	Waist to hip ratio adjusted for body mass index	GIANT	28448500	European
	rs2925979	Adiponectin	ADIPOGen	22479202	European
	rs13330951	Age at menarche	ReproGen	25231870	European
	rs12945601	Lymphocyte count	Astle W	27863252	European
	rs17631783	Height in males	GIANT	23754948	European
	rs17631783	Height tails	GIANT	23563607	European
	rs17631783	Height	GIANT	20881960	European
	rs17631783	Height	GIANT	23754948	European
	rs17631783	Height	GIANT	25282103	European
	rs17631783	Height	GIANT	20881960	European
	rs9894220	Height	GIANT	25282103	European
	rs12970134	Childhood BMI	EGGC	26604143	European
	rs12970134	Childhood obesity	EGGC	22484627	European
	rs12970134	Body mass index in physically active indivdiuals	GIANT	28448500	European
	rs12970134	Body mass index in females greater than 50 years of age	GIANT	26426971	European
	rs12970134	Body mass index in females less than or equal to 50 years of age	GIANT	26426971	European
	rs12970134	Body mass index in females	GIANT	23754948	European
	rs12970134	Body mass index in physically inactive indivdiuals	GIANT	28448500	European
	rs12970134	Body mass index in males greater than 50 years of age	GIANT	26426971	European
	rs12970134	Body mass index in males less than or equal to 50 years of age	GIANT	26426971	European
	rs12970134	Body mass index in males	GIANT	23754948	European
	rs12970134	Body mass index in non-smokers	GIANT	28443625	European
	rs12970134	Body mass index in smokers	GIANT	28443625	European
	rs12970134	Body mass index tails	GIANT	23563607	European
	rs12970134	Body mass index adjusted for physical activity	GIANT	28448500	European
	rs12970134	Body mass index adjusted for smoking	GIANT	28443625	European
	rs12970134	Body mass index	Speliotes EK	20935630	European
	rs12970134	Body mass index	GIANT	23754948	European
	rs12970134	Body mass index	GIANT	25673413	European
	rs12970134	Body mass index	GIANT	29273807	European
	rs12970134	Height	GIANT	28146470	European
	rs12970134	Hip circumference	GIANT	25673412	European
	rs12970134	Obesity class 1	GIANT	23563607	European
	rs12970134	Obesity class 2	GIANT	23563607	European
	rs12970134	Overweight	GIANT	23563607	European
	rs12970134	Waist circumference in females	GIANT	23754948	European
	rs12970134	Waist circumference	GIANT	23754948	European
	rs12970134	Waist circumference	GIANT	25673412	European
	rs12970134	Waist hip ratio	GIANT	25673412	European
	rs12970134	Weight in females	GIANT	23754948	European
	rs12970134	Weight in males	GIANT	23754948	European
	rs12970134	Weight	GIANT	23754948	European
	rs12970134	Body mass index	Speliotes EK	20935630	European
	rs12970134	Obesity with early age of onset age 2	EGGC	22484627	European
	rs10401969	Plateletcrit	Astle W	27863252	European
	rs10401969	Type II diabetes	DIAGRAM	26551672	European
	rs10401969	Low density lipoprotein	GLGC	24097068	European
[truncated: 81 more rows]

## Sheet: Sheet4
Supplementary Table S4. Sample overlap rate between exposure and outcome and potential bias.
Phenotypes	Sample overlap rate with COPD (%)	Bias	Type 1 error rate(%)
Lung adenocarcinoma	2.64	<0.0005	0.05
Lung squamous carcinoma (LUSC)	3.34	<0.0005	0.05
Small cell lung cancer (SCLC)	1.21	<0.0005	0.05
Coronary atherosclerosis	11.44	<0.0005	0.05
Cerebral atherosclerosis	0.28	<0.0005	0.05
Atrial fibrillation	NA	<0.0005	0.05
Ischemic heart disease (IHD)	11.44	<0.0005	0.05
Heart failure (HF)	13.79	<0.0005	0.05
Hypertension	6.74	<0.0005	0.05
Gastroesophageal reflux	4.42	<0.0005	0.05
Gastric ulcer	3.75	<0.0005	0.05
Duodenal ulcer	2.69	<0.0005	0.05
Venous thromboembolism (VTE)	5.69	<0.0005	0.05
Obesity	4.9	<0.0005	0.05
Pulmonary embolism (PE)	4.63	<0.0005	0.05
Stroke	7.61	<0.0005	0.05
Osteoporosis	3.72	<0.0005	0.05
Chronic periodontitis	2.34	<0.0005	0.05
Anxiety	1.83	<0.0005	0.05
Depression	NA	<0.0005	0.05
Anemias	6.7	<0.0005	0.05
Chronic kidney disease (CKD)	4.99	<0.0005	0.05
Sleep apnea syndrom	5.87	<0.0005	0.05
Type 2 diabetes	NA	<0.0005	0.05

## Sheet: Sheet5
Supplementary Table S5. The UVMR results of COPD to its frequently coexisting comorbidities (R2<0.001).
Exposure	Outcome	Method	nSNP	Beta	SE	P	OR	OR_lci95	OR_uci95
COPD	Lung adenocarcinoma	Inverse variance weighted	12	0.196593	0.197484	0.319498	1.21725	0.826566	1.79259
COPD	Lung adenocarcinoma	MR Egger	12	-0.474922	0.529515	0.390853	0.621933	0.220299	1.7558
COPD	Lung adenocarcinoma	Weighted median	12	0.255356	0.229144	0.265111	1.29092	0.823851	2.02279
COPD	Lung adenocarcinoma	MR-PRESSO	12	0.196593	0.197484	0.340892	1.21725	0.826566	1.79259
COPD	Lung squamous carcinoma	Inverse variance weighted	12	0.563712	0.210984	0.00754396	1.75718	1.16205	2.65711
COPD	Lung squamous carcinoma	MR Egger	12	0.689611	0.615162	0.288477	1.99294	0.596839	6.65473
COPD	Lung squamous carcinoma	Weighted median	12	0.518542	0.246724	0.0355784	1.67958	1.03558	2.72405
COPD	Lung squamous carcinoma	MR-PRESSO	12	0.148507	0.458362	0.752018	1.1601	0.472422	2.8488
COPD	Small cell lung cancer	Inverse variance weighted	12	0.132597	0.275835	0.630722	1.14179	0.664952	1.96057
COPD	Small cell lung cancer	MR Egger	12	0.98855	0.72706	0.203806	2.68733	0.646302	11.174
COPD	Small cell lung cancer	Weighted median	12	0.414334	0.325682	0.203301	1.51336	0.799312	2.86529
COPD	Small cell lung cancer	Weighted mode	12	0.635039	0.492958	0.224107	1.8871	0.71809	4.95916
COPD	Coronary atherosclerosis	Inverse variance weighted	13	-0.00386868	0.0480526	0.935832	0.996139	0.906602	1.09452
COPD	Coronary atherosclerosis	MR Egger	13	-0.0877119	0.111432	0.447833	0.916025	0.736299	1.13962
COPD	Coronary atherosclerosis	Weighted median	13	-0.0384843	0.0378598	0.309394	0.962247	0.893428	1.03637
COPD	Coronary atherosclerosis	MR-PRESSO	13	-0.0532895	0.0368912	0.17919	0.948105	0.881971	1.0192
COPD	Cerebral atherosclerosis	Inverse variance weighted	13	0.028784	0.25745	0.910979	1.0292	0.621376	1.7047
COPD	Cerebral atherosclerosis	MR Egger	13	-0.610744	0.594648	0.326444	0.542947	0.169271	1.74153
COPD	Cerebral atherosclerosis	Weighted median	13	-0.21652	0.339676	0.523845	0.805317	0.413836	1.56713
COPD	Cerebral atherosclerosis	MR-PRESSO	13	0.028784	0.254717	0.911896	1.0292	0.624714	1.69559
COPD	Atrial fibrillation	Inverse variance weighted	10	0.0867017	0.0462839	0.0610328	1.09057	0.995993	1.19413
COPD	Atrial fibrillation	MR Egger	10	0.131317	0.124117	0.320946	1.14033	0.894088	1.45439
COPD	Atrial fibrillation	Weighted median	10	0.039966	0.0642869	0.534151	1.04078	0.917561	1.18054
COPD	Atrial fibrillation	MR-PRESSO	10	0.0867017	0.0452189	0.0874226	1.09057	0.998075	1.19164
COPD	Ischemic heart disease (IHD)	Inverse variance weighted	12	-0.0270513	0.0345355	0.433457	0.973311	0.909609	1.04148
COPD	Ischemic heart disease (IHD)	MR Egger	12	-0.0714239	0.0781402	0.382202	0.931067	0.798853	1.08516
COPD	Ischemic heart disease (IHD)	Weighted median	12	-0.0441503	0.0321047	0.16907	0.95681	0.898458	1.01895
COPD	Ischemic heart disease (IHD)	MR-PRESSO	12	-0.049046	0.0250728	0.0789405	0.952137	0.906478	1.0001
COPD	Heart failure	Inverse variance weighted	13	0.119635	0.0395227	0.00246992	1.12709	1.04307	1.21787
COPD	Heart failure	MR Egger	13	-0.160566	0.0934683	0.113803	1.17418	0.977623	1.41025
COPD	Heart failure	Weighted median	13	0.156149	0.0449611	0.000514736	1.169	1.07039	1.27669
COPD	Heart failure	MR-PRESSO	13	0.119635	0.0395227	0.0105251	1.12709	1.04307	1.21787
COPD	Hypertension	Inverse variance weighted	13	-0.00781146	0.0379753	0.837027	0.992219	0.921048	1.06889
COPD	Hypertension	MR Egger	13	-0.100056	0.0852972	0.265559	0.904787	0.76549	1.06943
COPD	Hypertension	Weighted median	13	-0.0451613	0.027592	0.101682	0.955843	0.905524	1.00896
COPD	Hypertension	MR-PRESSO	13	-0.0076921	0.0320941	0.815425	0.992337	0.931838	1.05677
COPD	Gastroesophageal reflux	Inverse variance weighted	13	0.0299708	0.0385083	0.436396	1.03042	0.955514	1.11121
COPD	Gastroesophageal reflux	MR Egger	13	0.0140354	0.0918464	0.881312	1.01413	0.84706	1.21416
COPD	Gastroesophageal reflux	Weighted median	13	0.00754386	0.0413313	0.855173	1.00757	0.929168	1.09259
COPD	Gastroesophageal reflux	MR-PRESSO	13	0.0299708	0.0385083	0.45147	1.03042	0.955514	1.11121
COPD	Gastric ulcer	Inverse variance weighted	13	0.135582	0.0807928	0.0933179	1.1452	0.977486	1.3417
COPD	Gastric ulcer	MR Egger	13	0.212244	0.191509	0.291389	1.23645	0.849494	1.79967
COPD	Gastric ulcer	Weighted median	13	0.0983397	0.0885002	0.266491	1.10334	0.927631	1.31232
COPD	Gastric ulcer	MR-PRESSO	13	0.135582	0.0807928	0.119148	1.1452	0.977486	1.3417
COPD	Duodenal ulcer	Inverse variance weighted	13	-0.0156232	0.111292	0.88836	0.984498	0.791555	1.22447
COPD	Duodenal ulcer	MR Egger	13	-0.0527313	0.265983	0.846465	0.948635	0.563236	1.59775
COPD	Duodenal ulcer	Weighted median	13	0.0122297	0.107231	0.909198	1.0123	0.820417	1.24907
COPD	Duodenal ulcer	MR-PRESSO	13	-0.0156232	0.111292	0.890688	0.984498	0.791555	1.22447
COPD	Venous thromboembolism (VTE)	Inverse variance weighted	13	0.0126925	0.0433907	0.769892	1.01277	0.930202	1.10267
COPD	Venous thromboembolism (VTE)	MR Egger	13	0.066875	0.10157	0.523815	1.06916	0.876163	1.30467
COPD	Venous thromboembolism (VTE)	Weighted median	13	-0.0367009	0.0475541	0.44025	0.963964	0.878177	1.05813
COPD	Venous thromboembolism (VTE)	MR-PRESSO	13	0.0126925	0.0433907	0.774888	1.01277	0.930202	1.10267
COPD	Obesity	Inverse variance weighted	13	-0.0166196	0.0532844	0.755114	0.983518	0.885983	1.09179
COPD	Obesity	MR Egger	13	-0.172775	0.11604	0.164606	0.841327	0.670178	1.05618
COPD	Obesity	MR-PRESSO	13	-0.0166196	0.0532844	0.760467	0.983518	0.885983	1.09179
COPD	Obesity	Weighted median	13	-0.0464926	0.0490022	0.342729	0.954572	0.867156	1.0508
COPD	Pulmonary embolism (PE)	Inverse variance weighted	13	0.0240095	0.0625967	0.701305	1.0243	0.906033	1.15801
COPD	Pulmonary embolism (PE)	MR Egger	13	0.113027	0.1453	0.453043	1.11966	0.84218	1.48857
COPD	Pulmonary embolism (PE)	Weighted median	13	-0.0214184	0.068734	0.755335	0.978809	0.855442	1.11997
COPD	Pulmonary embolism (PE)	MR-PRESSO	13	0.0240095	0.0625967	0.708014	1.0243	0.906033	1.15801
COPD	Stroke	Inverse variance weighted	13	0.0786889	0.0434205	0.0699473	1.08187	0.993605	1.17797
COPD	Stroke	MR Egger	13	0.0923976	0.103399	0.390664	1.0968	0.895598	1.34321
COPD	Stroke	Weighted median	13	0.0254219	0.0444103	0.567028	1.02575	0.940238	1.11903
COPD	Stroke	MR-PRESSO	13	0.0786889	0.0434205	0.0950269	1.08187	0.993605	1.17797
COPD	Osteoporosis	Inverse variance weighted	13	0.179448	0.073032	0.0140058	1.19656	1.03697	1.3807
COPD	Osteoporosis	MR Egger	13	0.519718	0.130032	0.00209744	1.68155	1.30324	2.16968
COPD	Osteoporosis	MR-PRESSO	13	0.179448	0.073032	0.0301975	1.19656	1.03697	1.3807
COPD	Osteoporosis	Weighted median	13	0.21222	0.0802551	0.00818547	1.23642	1.05646	1.44704
COPD	Chronic periodontitis	Inverse variance weighted	13	0.192861	0.0792622	0.0149656	1.21271	1.03822	1.41654
COPD	Chronic periodontitis	MR Egger	13	0.379183	0.178508	0.0571548	1.46109	1.02974	2.07313
COPD	Chronic periodontitis	MR-PRESSO	13	0.087466	0.0919774	0.362056	1.09141	0.911367	1.30701
COPD	Chronic periodontitis	Weighted median	13	0.342244	0.0970551	0.000421435	1.4081	1.16418	1.70314
COPD	Anxiety	Inverse variance weighted	12	0.0352499	0.0416648	0.397533	1.03588	0.954647	1.12402
COPD	Anxiety	MR Egger	12	-0.0313407	0.0967947	0.752771	0.969145	0.80167	1.17161
COPD	Anxiety	Weighted median	12	0.0209282	0.0450484	0.642238	1.02115	0.934852	1.11541
COPD	Anxiety	MR-PRESSO	12	0.339482	0.187781	0.0980207	1.40422	0.971836	2.02898
COPD	Depression	Inverse variance weighted	12	0.0581881	0.0330741	0.0785224	1.05991	0.993385	1.1309
COPD	Depression	MR Egger	12	-0.0128076	0.075017	0.867841	0.987274	0.852279	1.14365
COPD	Depression	Weighted median	12	0.0539613	0.0348881	0.121936	1.05544	0.985684	1.13014
COPD	Depression	MR-PRESSO	12	0.0581881	0.0330741	0.106268	1.05991	0.993385	1.1309
COPD	Anemias	Inverse variance weighted	13	0.0658132	0.0553973	0.234824	1.06803	0.958136	1.19052
COPD	Anemias	MR Egger	13	-0.0413261	0.127152	0.751268	0.959516	0.747857	1.23108
COPD	Anemias	Weighted median	13	-0.0222521	0.0557913	0.690008	0.977994	0.876689	1.091
COPD	Anemias	MR-PRESSO	13	0.107977	0.0528616	0.0683444	1.11402	1.00438	1.23564
COPD	Sleep apnea syndrome	Inverse variance weighted	13	-0.00263345	0.025045	0.916258	0.99737	0.949593	1.04755
COPD	Sleep apnea syndrome	MR Egger	13	-0.0676985	0.0572601	0.262014	0.934542	0.83533	1.04554
COPD	Sleep apnea syndrome	Weighted median	13	-0.00845752	0.0333658	0.799898	0.991578	0.928807	1.05859
COPD	Sleep apnea syndrome	MR-PRESSO	13	-0.00263345	0.0184576	0.888914	0.99737	0.961933	1.03411
COPD	Chronic kidney disease (CKD)	Inverse variance weighted	12	0.176147	0.05425	0.00116649	1.19261	1.07231	1.32641
COPD	Chronic kidney disease (CKD)	MR Egger	12	0.270265	0.125342	0.0564691	1.31031	1.0249	1.67521
COPD	Chronic kidney disease (CKD)	Weighted median	12	0.193352	0.0684267	0.00471812	1.21331	1.06102	1.38745
COPD	Chronic kidney disease (CKD)	MR-PRESSO	12	0.176147	0.05425	0.00777729	1.19261	1.07231	1.32641
COPD	Type 2 diabetes	Inverse variance weighted	10	-0.063897	0.0455775	0.160933	0.938102	0.857933	1.02576
COPD	Type 2 diabetes	MR Egger	10	-0.191025	0.0868713	0.0590917	0.826112	0.696775	0.979457
COPD	Type 2 diabetes	Weighted median	10	-0.0646044	0.0399928	0.106224	0.937438	0.866763	1.01388
COPD	Type 2 diabetes	MR-PRESSO	10	-0.063897	0.0455775	0.194467	0.938102	0.857933	1.02576

## Sheet: Sheet6
Supplementary Table S6. Pleiotropy and heterogeneity analysis of concerned forward UVMR analysis (R2<0.001).
Exposure	Outcome	IVW_Q	IVW_Q_P	I2	MR Egger_Q	MR Egger_Q_P	Egger_intercept	Pleiotropy_P	Removed outlies SNP	MRPRESSO_Global Test_P
COPD	Lung squamous carcinoma	19.7279	0.0492144	44.2415	19.6335	0.0329156	-0.0123443	0.830856	NA	0.051
COPD	Chronic periodontitis	15.4065	0.219954	22.1109	13.725	0.248585	-0.0227173	0.270259	NA	0.216
COPD	Osteoporosis	21.1204	0.048645	43.1829	11.9156	0.370022	-0.0416954	0.0169024	NA	0.0733333
COPD	Chronic kidney disease (CKD)	12.5684	0.322465	12.4791	11.748	0.302275	-0.011856	0.422859	rs8089390	0.327333
COPD	Heart failure	19.4406	0.0784359	38.2735	19.0305	0.0605477	-0.00497628	0.635918	NA	0.098

## Sheet: Sheet7
Supplementary Table S7. The reverse UVMR results of COPD to its frequently coexisting comorbidities (R2<0.001).
Exposure	Outcome	Method	nSNP	Beta	SE	P	OR	OR_lci95	OR_uci95
Lung adenocarcinoma	COPD	Inverse variance weighted	5	-0.0186947	0.0312836	0.550115	0.981479	0.923107	1.04354
Lung adenocarcinoma	COPD	MR Egger	5	-0.0609528	0.0777912	0.490476	0.940868	0.807814	1.09584
Lung adenocarcinoma	COPD	Weighted median	5	-0.0226372	0.0387067	0.558657	0.977617	0.906194	1.05467
Lung adenocarcinoma	COPD	MR-PRESSO	5	-0.0186947	0.015188	0.285793	0.981479	0.952693	1.01114
Lung squamous carcinoma	COPD	Inverse variance weighted	7	-0.0240237	0.0252934	0.342213	0.976263	0.929044	1.02588
Lung squamous carcinoma	COPD	MR Egger	7	-0.0467618	0.0490928	0.384577	0.954315	0.866768	1.0507
Lung squamous carcinoma	COPD	Weighted median	7	-0.00371308	0.0329555	0.910292	0.996294	0.933975	1.06277
Lung squamous carcinoma	COPD	MR-PRESSO	7	-0.0240237	0.0206788	0.289456	0.976263	0.937485	1.01664
Lung small cell cancer	COPD	Inverse variance weighted	4	-0.0116311	0.0362511	0.748326	0.988436	0.920643	1.06122
Lung small cell cancer	COPD	MR Egger	4	0.0694399	0.111551	0.597132	1.07191	0.861396	1.33386
Lung small cell cancer	COPD	Weighted median	4	-0.0321519	0.0297628	0.28002	0.968359	0.913486	1.02653
Lung small cell cancer	COPD	MR-PRESSO	4	-0.0116311	0.0362511	0.769377	0.988436	0.920643	1.06122
Coronary atherosclerosis	COPD	Inverse variance weighted	61	-0.0558945	0.035736	0.117795	0.945639	0.88167	1.01425
Coronary atherosclerosis	COPD	MR Egger	61	-0.170144	0.084136	0.0476919	0.843543	0.715302	0.994776
Coronary atherosclerosis	COPD	Weighted median	61	-0.0670108	0.0385756	0.0823647	0.935185	0.867084	1.00863
Coronary atherosclerosis	COPD	MR-PRESSO	61	-0.0816216	0.0332282	0.0170485	0.921621	0.863511	0.983641
Cerebral atherosclerosis	COPD	Inverse variance weighted	4	0.0336072	0.0209001	0.107838	1.03418	0.99267	1.07742
Cerebral atherosclerosis	COPD	MR Egger	4	-0.00913521	0.0612177	0.895065	0.990906	0.878867	1.11723
Cerebral atherosclerosis	COPD	Weighted median	4	0.0443608	0.0246902	0.0723841	1.04536	0.995976	1.09719
Cerebral atherosclerosis	COPD	MR-PRESSO	4	0.0336072	0.0209001	0.206203	1.03418	0.99267	1.07742
Atrial fibrillation	COPD	Inverse variance weighted	85	0.0253269	0.0191244	0.185396	1.02565	0.987917	1.06483
Atrial fibrillation	COPD	MR Egger	85	0.083592	0.041536	0.0474077	1.08719	1.00218	1.1794
Atrial fibrillation	COPD	Weighted median	85	0.0407242	0.0257797	0.114176	1.04156	0.990244	1.09555
Atrial fibrillation	COPD	MR-PRESSO	85	0.0253269	0.0191244	0.188988	1.02565	0.987917	1.06483
Ischemic heart disease (IHD)	COPD	Inverse variance weighted	49	-0.143391	0.0407919	0.00043944	0.866415	0.79984	0.938531
Ischemic heart disease (IHD)	COPD	MR Egger	49	-0.23177	0.0982858	0.0225797	0.793128	0.654155	0.961626
Ischemic heart disease (IHD)	COPD	Weighted median	49	-0.186159	0.0472043	8.02354e-05	0.830141	0.756782	0.910611
Ischemic heart disease (IHD)	COPD	MR-PRESSO	49	-0.143391	0.0407919	0.000970224	0.866415	0.79984	0.938531
Heart failure	COPD	Inverse variance weighted	4	0.240912	0.0816143	0.00315887	1.27241	1.08431	1.49313
Heart failure	COPD	MR Egger	4	0.190332	0.332276	0.624587	1.20965	0.630697	2.32006
Heart failure	COPD	Weighted median	4	0.26392	0.107276	0.0138862	1.30202	1.05512	1.6067
Heart failure	COPD	MR-PRESSO	4	0.240912	0.0794552	0.0562196	1.27241	1.08891	1.48683
Hypertension	COPD	Inverse variance weighted	181	0.0644293	0.0249431	0.009793	1.06655	1.01566	1.11999
Hypertension	COPD	MR Egger	181	-0.0578727	0.0745228	0.438433	0.94377	0.815514	1.0922
Hypertension	COPD	Weighted median	181	0.0783751	0.0308752	0.0111347	1.08153	1.01802	1.149
Hypertension	COPD	MR-PRESSO	181	0.0644293	0.0249431	0.010587	1.06655	1.01566	1.11999
Gastroesophageal reflux	COPD	Inverse variance weighted	6	0.0385016	0.102132	0.706189	1.03925	0.850716	1.26957
Gastroesophageal reflux	COPD	MR Egger	6	0.0827599	0.263052	0.768782	1.08628	0.648675	1.8191
Gastroesophageal reflux	COPD	Weighted median	6	0.0154618	0.127867	0.903753	1.01558	0.790446	1.30484
Gastroesophageal reflux	COPD	MR-PRESSO	6	0.0385016	0.102132	0.721658	1.03925	0.850716	1.26957
Gastric ulcer	COPD	Inverse variance weighted	3	0.0360758	0.0645984	0.576529	1.03673	0.91344	1.17667
Gastric ulcer	COPD	MR Egger	3	0.0735097	0.154006	0.716489	1.07628	0.795853	1.45552
Gastric ulcer	COPD	Weighted median	3	0.00511043	0.0762771	0.946583	1.00512	0.865548	1.16721
Duodenal ulcer	COPD	Inverse variance weighted	3	0.0769776	0.0396241	0.0520526	1.08002	0.999315	1.16724
Duodenal ulcer	COPD	MR Egger	3	-0.0386213	0.509587	0.951843	0.962115	0.354371	2.61214
Duodenal ulcer	COPD	Weighted median	3	0.0737186	0.0418136	0.0778959	1.0765	0.991798	1.16844
Venous thromboembolism (VTE)	COPD	Inverse variance weighted	24	-0.0139219	0.0242313	0.565602	0.986175	0.940433	1.03414
Venous thromboembolism (VTE)	COPD	MR Egger	24	-0.0669937	0.0431257	0.134584	0.935201	0.859401	1.01769
Venous thromboembolism (VTE)	COPD	Weighted median	24	-0.0275302	0.0293305	0.347926	0.972845	0.918496	1.03041
Venous thromboembolism (VTE)	COPD	MR-PRESSO	24	-0.0139219	0.0242313	0.571179	0.986175	0.940433	1.03414
Obesity	COPD	Inverse variance weighted	29	0.120348	0.0335547	0.000334992	1.12789	1.0561	1.20456
Obesity	COPD	MR Egger	29	-0.0134441	0.0894019	0.881584	0.986646	0.828058	1.17561
Obesity	COPD	Weighted median	29	0.0608974	0.0421466	0.148488	1.06279	0.978524	1.15431
Obesity	COPD	MR-PRESSO	29	0.120348	0.0335547	0.00125757	1.12789	1.0561	1.20456
Pulmonary embolism (PE)	COPD	Inverse variance weighted	17	-0.0258428	0.0211944	0.222722	0.974488	0.934836	1.01582
Pulmonary embolism (PE)	COPD	MR Egger	17	-0.0516933	0.0577489	0.384852	0.94962	0.847995	1.06342
Pulmonary embolism (PE)	COPD	Weighted median	17	-0.0148231	0.0291364	0.610929	0.985286	0.930596	1.04319
Pulmonary embolism (PE)	COPD	MR-PRESSO	17	0.0240095	0.0625967	0.708014	1.0243	0.906033	1.15801
Stroke	COPD	Inverse variance weighted	3	-0.010316	0.109841	0.925175	0.989737	0.798035	1.22749
Stroke	COPD	MR Egger	3	0.3218	1.58728	0.87266	1.37961	0.0614665	30.9652
Stroke	COPD	Weighted median	3	0.0111199	0.14308	0.938052	1.01118	0.763902	1.33851
Osteoporosis	COPD	Inverse variance weighted	4	0.00829545	0.0890556	0.925785	1.00833	0.846832	1.20063
Osteoporosis	COPD	MR Egger	4	0.219405	0.3975	0.636415	1.24534	0.571384	2.71422
Osteoporosis	COPD	Weighted median	4	0.0462506	0.0749538	0.537199	1.04734	0.904241	1.21308
Osteoporosis	COPD	MR-PRESSO	4	0.00829545	0.0890556	0.931657	1.00833	0.846832	1.20063
Chronic periodontitis	COPD	Inverse variance weighted	17	0.0467915	0.0265947	0.0785043	1.0479	0.99468	1.10397
Chronic periodontitis	COPD	MR Egger	17	0.0465174	0.060806	0.456132	1.04762	0.929915	1.18022
Chronic periodontitis	COPD	Weighted median	17	0.0579057	0.0359414	0.107155	1.05962	0.987539	1.13695
Chronic periodontitis	COPD	MR-PRESSO	17	0.0467915	0.0253855	0.0838989	1.0479	0.99704	1.10136
Anxiety	COPD	Inverse variance weighted	7	-0.0284892	0.0299565	0.341594	0.971913	0.91649	1.03069
Anxiety	COPD	MR Egger	7	0.264103	0.125215	0.0887129	1.30226	1.01886	1.6645
Anxiety	COPD	Weighted median	7	-0.0673727	0.0307698	0.0505554	0.934847	0.880134	0.992961
Anxiety	COPD	MR-PRESSO	7	-0.0284892	0.0299565	0.378314	0.971913	0.91649	1.03069
Depression	COPD	Inverse variance weighted	14	0.399691	0.0871082	4.46564e-06	1.49136	1.25729	1.76902
Depression	COPD	MR Egger	14	0.317302	0.51851	0.551989	1.37342	0.497094	3.79461
Depression	COPD	Weighted median	14	0.420414	0.0976456	1.66605e-05	1.52259	1.25738	1.84375
Depression	COPD	MR-PRESSO	14	0.399691	0.0871082	0.00050827	1.49136	1.25729	1.76902
Anemias	COPD	Inverse variance weighted	7	0.204841	0.0743414	0.00586178	1.22733	1.06092	1.41985
Anemias	COPD	MR Egger	7	0.117893	0.145762	0.455373	1.12512	0.845522	1.49719
Anemias	COPD	Weighted median	7	0.272041	0.0666611	4.48512e-05	1.31264	1.15187	1.49585
Anemias	COPD	MR-PRESSO	7	0.204841	0.0743414	0.033054	1.22733	1.06092	1.41985
Sleep apnea syndrome	COPD	Inverse variance weighted	19	0.190169	0.0543767	0.000470088	1.20945	1.08718	1.34548
Sleep apnea syndrome	COPD	MR Egger	19	0.183462	0.208413	0.390983	1.20137	0.798494	1.80751
Sleep apnea syndrome	COPD	Weighted median	19	0.149983	0.076004	0.0484544	1.16181	1.00102	1.34844
Sleep apnea syndrome	COPD	MR-PRESSO	19	0.190169	0.0543767	0.00257241	1.20945	1.08718	1.34548
Chronic kidney disease (CKD)	COPD	Inverse variance weighted	4	0.0987091	0.120477	0.412606	1.10375	0.871598	1.39772
Chronic kidney disease (CKD)	COPD	MR Egger	4	-0.343245	0.151286	0.15136	0.709464	0.527416	0.95435
Chronic kidney disease (CKD)	COPD	Weighted median	4	-0.00737392	0.0624845	0.906058	0.992653	0.878233	1.12198
Chronic kidney disease (CKD)	COPD	MR-PRESSO	4	0.0987091	0.120477	0.472636	1.10375	0.871598	1.39772
Type 2 diabetes	COPD	Inverse variance weighted	100	-0.00757521	0.0227714	0.739389	0.992453	0.949132	1.03775
Type 2 diabetes	COPD	MR Egger	100	-0.0503668	0.0512814	0.328437	0.950881	0.859952	1.05142
Type 2 diabetes	COPD	Weighted median	100	-0.0582644	0.031375	0.0633069	0.9434	0.887134	1.00324
Type 2 diabetes	COPD	MR-PRESSO	100	-0.014644	0.0219018	0.505309	0.985463	0.944054	1.02869

## Sheet: Sheet8
Supplementary Table S8. Pleiotropy and heterogeneity analysis of concerned reverse UVMR analysis (R2<0.001).
Exposure	Outcome	IVW_Q	IVW_Q_P	I2	MR Egger_Q	MR Egger_Q_P	Egger_intercept	Pleiotropy_P	Removed outlies SNP	MRPRESSO_Global Test_P
Ischemic heart disease (IHD)	COPD	121.91	<0.001	46.6909	118.894	<0.001	0.00846672	0.270323	NA	<0.001
Hypertension	COPD	292.478	<0.001	38.457	287.612	<0.001	0.00664283	0.0835143	NA	<0.001
Heart failure	COPD	2.84337	0.41641	0	2.80783	0.245634	0.00496727	0.888196	NA	0.466333
Coronary atherosclerosis	COPD	127.276	<0.001	54.7662	123.538	<0.001	0.00830806	0.190445	rs28451064	<0.001
Sleep apnea syndrome	COPD	18.4827	0.424306	2.61161	18.4815	0.359093	<0.001	0.97374	NA	0.459333
Anemias	COPD	16.0923	0.013267	62.7151	14.6376	0.0120283	0.0134761	0.512338	NA	0.0393333
Depression	COPD	22.0461	0.0546522	41.0325	21.9983	0.0375387	0.00438705	0.874482	NA	0.0936667
Obesity	COPD	38.7983	0.0842221	27.8319	35.4093	0.128797	0.0124319	0.119573	NA	0.0763333

## Sheet: Sheet9
Supplementary Table S9.The MVMR results with adjusting the smoking exposure (R2<0.001).
		MVMR-IVW					MVMR-Egger
Exposure	Outcome	nSNPs	P	OR	OR_lci95	OR_uci95	P	OR	OR_lci95	OR_uci95	Intercept	Intercept P
COPD	Lung squamous carcinoma	98	0.00390423	1.99813	1.24867	3.19741	0.00194737	2.34469	1.3676	4.01987	-0.009675	0.234724
Age of initiation		98	0.458095	0.440489	0.0505111	3.84134	0.49526	0.470253	0.0537797	4.11193
Lifetime Smoking index		98	0.992549	1.00859	0.167562	6.07089	0.667663	1.52262	0.223402	10.3776
COPD	Heart failure	98	0.0273429	1.17406	1.0181	1.35391	0.0483779	1.18029	1.00118	1.39144	-0.000317883	0.898021
Age of initiation		98	0.366883	0.740011	0.384776	1.42321	0.373739	0.741719	0.383988	1.43272
Lifetime Smoking index		98	0.948049	0.982137	0.571083	1.68906	0.988143	0.995587	0.555553	1.78415
COPD	Chronic kidney disease	98	0.00788486	1.29349	1.06984	1.5639	0.00980396	1.33429	1.07201	1.66075	-0.00186378	0.572048
Age of initiation		98	0.243335	0.59554	0.249331	1.42248	0.258015	0.603513	0.251571	1.44781
Lifetime Smoking index		98	0.0586099	0.498133	0.241919	1.0257	0.118717	0.53936	0.248344	1.1714
COPD	chronic periodontitis	98	0.873238	0.978641	0.75065	1.27588	0.649843	0.931865	0.687135	1.26376	0.00293856	0.521941
Age of initiation		98	0.0718713	3.05913	0.905369	10.3364	0.0777422	2.99599	0.885202	10.14
Lifetime Smoking index		98	0.000409688	6.16573	2.24816	16.9099	0.00209864	5.43992	1.84873	16.007

## Sheet: Sheet10
Supplementary Table S10. Comprehensive details of incorporated SNPs for each disease investigated (R2<0.01)
Exposure	SNP	Mapped gene name	Effect allele	Other allele	Eaf	P	Beta	SE	F statistic
COPD	rs66694560	PRR16	A	G	0.356493	6.74419e-10	0.071808	0.0116345	38.0934
COPD	rs9270664	HLA-DRB1	A	G	0.514044	6.72853e-09	0.0650361	0.0112178	33.6119
COPD	rs3025383	DBH	C	T	0.170121	2.33383e-08	-0.084464	0.0151227	31.195
COPD	rs7671167	FAM13A	T	C	0.50422	1.88369e-08	0.0629425	0.011195	31.6111
COPD	rs708461	CCNI2,SEPT8	C	G	0.20517	1.26669e-10	0.0879305	0.0136727	41.359
COPD	rs113623975	EPHX2	G	A	0.0997997	1.23851e-10	-0.124309	0.019319	41.4034
COPD	rs13270042	CSMD3	G	A	0.108057	2.2774e-08	0.0987483	0.0176668	31.2423
COPD	rs79879752	HIST1H3B	G	C	0.0964556	1.56009e-09	-0.118456	0.0196183	36.4579
COPD	rs16969968	CHRNA5	A	G	0.330706	6.51778e-66	0.200022	0.0116645	294.051
COPD	rs79018535	WDR61	A	G	0.205045	3.93034e-09	0.080913	0.0137441	34.658
COPD	rs45577732	CHRNA4	G	C	0.134312	1.75065e-08	0.091093	0.0161656	31.7531
COPD	rs28929474	SERPINA1	T	C	0.0197359	2.05589e-18	0.326619	0.0373101	76.6355
COPD	rs12449174	GSE1	A	G	0.0448978	2.90944e-08	0.148587	0.0267878	30.7672
COPD	rs11846838	ZFYVE21	A	G	0.411667	4.66595e-08	0.0621975	0.011384	29.8508
COPD	rs8089390	CELF4	T	C	0.276717	2.1746e-08	-0.0704149	0.0125797	31.332
Lung adenocarcinoma	rs112333466	TERT	T	C	0.0203051	1.34921e-06	0.535383	0.110791	23.3518
Lung adenocarcinoma	rs147030730	NKD2	A	C	0.0280294	2.87952e-07	0.490456	0.0955837	26.3289
Lung adenocarcinoma	rs10428541	FST	G	T	0.68599	2.71594e-06	-0.17806	0.037956	22.0076
Lung adenocarcinoma	rs56077333	CHRNA3	A	C	0.328689	3.82472e-14	0.279044	0.0368773	57.2568
Lung adenocarcinoma	rs7204446	TMEM114	G	C	0.590739	2.09672e-06	-0.172362	0.0363337	22.5042
Lung adenocarcinoma	rs35922794	MC4R	C	T	0.0772715	1.64615e-06	0.296912	0.0619518	22.9693
Lung squamous cell carcinoma	rs148760730	ABCA5	C	T	0.0214559	3.2646e-06	0.538143	0.115644	21.6546
Lung squamous cell carcinoma	rs76403741	ZPLD1	T	C	0.0133836	3.82763e-06	0.633587	0.137124	21.3494
Lung squamous cell carcinoma	rs2792743	GPAM	A	G	0.41984	1.17869e-06	-0.189247	0.0389463	23.6116
Lung squamous cell carcinoma	rs144561007	PSMA4	G	A	0.0352507	3.06253e-06	-0.563226	0.120693	21.7772
Lung squamous cell carcinoma	rs79378907	ZNRF3	T	C	0.0644232	6.47739e-09	-0.505482	0.0870929	33.6857
Lung squamous cell carcinoma	rs8040868	CHRNA3	C	T	0.378595	2.6595e-17	0.320065	0.03783	71.582
Lung squamous cell carcinoma	rs142307039	ROBO1	A	C	0.00201485	3.49374e-06	1.2913	0.278332	21.5242
Lung squamous cell carcinoma	rs79564502	POLR2K	C	G	0.0179356	4.09411e-06	0.564206	0.122479	21.2203
Lung squamous cell carcinoma	rs11571815	BRCA2	A	G	0.00897214	4.59738e-06	0.744533	0.162478	20.998
Small cell lung cancer	rs2323697	GRM7	C	T	0.0354057	4.0863e-06	0.565185	0.122681	21.224
Small cell lung cancer	rs7601439	CYP26B1	A	C	0.448909	9.50802e-07	-0.267548	0.0545842	24.0253
Small cell lung cancer	rs2427012	CDH4	G	A	0.147575	4.95336e-06	-0.378399	0.0828594	20.8553
Small cell lung cancer	rs8106146	ARMC6	A	T	0.00145688	1.78451e-06	1.87001	0.39151	22.814
Small cell lung cancer	rs73487885	SALL3	C	T	0.000786445	2.27232e-06	2.40732	0.509211	22.3497
Coronary atherosclerosis	rs72661887	INPP5B	T	C	0.538145	5.91017e-11	0.0525125	0.00802208	42.8501
Coronary atherosclerosis	rs13139045	USP53	C	T	0.30966	4.60235e-10	-0.0540216	0.00866829	38.839
Coronary atherosclerosis	rs3134943	RNF5	C	T	0.867595	3.55877e-12	0.0824002	0.0118499	48.3534
Coronary atherosclerosis	rs10811588	MTAP	G	C	0.429976	7.46277e-17	-0.0671915	0.00805706	69.5465
Coronary atherosclerosis	rs499883	PCSK9	A	G	0.52825	3.37054e-14	0.0609486	0.00803729	57.5053
Coronary atherosclerosis	rs149076167	BMP1	C	A	0.128394	8.62581e-12	0.0810711	0.0118738	46.6179
Coronary atherosclerosis	rs11591147	PCSK9	T	G	0.0361481	5.84655e-25	-0.229125	0.0222065	106.46
Coronary atherosclerosis	rs6807945	NME9	T	C	0.855829	8.4489e-13	-0.0809152	0.011311	51.175
Coronary atherosclerosis	rs150089545	RP11-145E5.5	T	G	0.0228067	1.25846e-10	0.168304	0.0261663	41.3718
Coronary atherosclerosis	rs111839598	MAP3K4	A	G	0.0111765	2.91696e-10	0.234225	0.0371601	39.7295
Coronary atherosclerosis	rs17477177	PIK3CG	C	T	0.296864	3.97192e-12	0.0604048	0.00870613	48.1385
Coronary atherosclerosis	rs7668383	EDNRA	C	T	0.180093	1.46386e-21	-0.100515	0.0105389	90.9643
Coronary atherosclerosis	rs965652	SLC2A12	A	G	0.455624	2.4568e-08	0.0462034	0.00828567	31.0951
Coronary atherosclerosis	rs10261944	OGDH	T	A	0.127078	1.20083e-08	0.0683711	0.0119958	32.4853
Coronary atherosclerosis	rs17011681	MIA3	G	C	0.740129	2.31361e-10	0.0579476	0.00914154	40.1821
Coronary atherosclerosis	rs1568488	ARHGEF26	C	G	0.641705	7.59049e-10	0.0515497	0.00837762	37.8626
Coronary atherosclerosis	rs4835377	TTC29	G	A	0.778247	9.48637e-18	-0.0821446	0.00957396	73.6164
Coronary atherosclerosis	rs2395655	CDKN1A	G	A	0.36264	7.71259e-13	-0.0600446	0.00837891	51.3538
Coronary atherosclerosis	rs3918226	NOS3	T	C	0.0698155	3.97558e-12	0.10748	0.0154914	48.1364
Coronary atherosclerosis	rs143341434	SSBP3	T	C	0.0401053	5.93198e-12	-0.14383	0.0209016	47.3522
Coronary atherosclerosis	rs58429763	EDNRA	A	C	0.146166	8.21486e-12	0.0774727	0.0113351	46.714
Coronary atherosclerosis	rs72732171	GATB	T	C	0.061018	3.09143e-10	0.10328	0.016409	39.6158
Coronary atherosclerosis	rs11970276	GMDS	G	A	0.230968	4.18427e-08	0.0518486	0.00945642	30.0622
Coronary atherosclerosis	rs1835346	PLG	G	A	0.0144676	2.03939e-13	0.239886	0.0326544	53.9668
Coronary atherosclerosis	rs3005923	PLPP3	A	G	0.0260415	5.75798e-10	-0.160318	0.0258706	38.4018
Coronary atherosclerosis	rs665834	NAV1	A	C	0.398208	2.02698e-08	0.0456735	0.00814191	31.4685
Coronary atherosclerosis	rs117733303	LPA	G	A	0.0109536	2.31793e-28	0.40353	0.0365351	121.992
Coronary atherosclerosis	rs28601761	TRIB1	G	C	0.410961	1.43351e-12	-0.0575255	0.00812417	50.1375
Coronary atherosclerosis	rs6919211	EYA4	G	C	0.175589	8.98049e-11	0.0677319	0.0104473	42.0318
Coronary atherosclerosis	rs151278064	PCMT1	G	A	0.032486	2.4308e-09	0.131805	0.0220925	35.5938
Coronary atherosclerosis	rs10811665	RP11-145E5.5	C	T	0.161519	2.65522e-15	0.0852866	0.0107874	62.5069
Coronary atherosclerosis	rs7537765	CLCN6	G	A	0.144487	5.36451e-09	-0.0666203	0.0114165	34.0524
Coronary atherosclerosis	rs72664324	PLPP3	A	G	0.110828	4.88652e-15	-0.100553	0.0128424	61.3053
Coronary atherosclerosis	rs76122535	ICA1L	G	C	0.124298	2.99089e-17	0.101337	0.0119969	71.3507
Coronary atherosclerosis	rs55879786	REST	A	G	0.233739	2.14033e-08	0.0525966	0.00939183	31.3628
Coronary atherosclerosis	rs10945646	IGF2R	G	C	0.33462	6.96947e-14	-0.0636813	0.00850396	56.0766
Coronary atherosclerosis	rs17489268	LPL	A	T	0.245942	7.90679e-14	-0.0697751	0.00933839	55.8286
Coronary atherosclerosis	rs3731211	CDKN2A,RP11-145E5.5	A	T	0.77196	3.0311e-15	-0.0746126	0.00945707	62.246
Coronary atherosclerosis	rs3776299	ARHGAP26	A	G	0.505061	1.44714e-09	0.0485095	0.0080179	36.6043
Coronary atherosclerosis	rs9852711	MBNL1	T	C	0.0825647	5.03941e-09	-0.0861685	0.0147401	34.174
Coronary atherosclerosis	rs58405643	GUCY1B3	T	C	0.109759	4.12192e-08	-0.0718196	0.0130925	30.0913
Coronary atherosclerosis	rs118039278	LPA	A	G	0.046603	2.16073e-50	0.273009	0.0182882	222.85
Coronary atherosclerosis	rs6823438	EDNRA	T	C	0.126558	2.88536e-24	0.120484	0.0118546	103.296
Coronary atherosclerosis	rs9349379	PHACTR1	G	A	0.451955	3.1703e-43	0.11027	0.00799974	190.004
Coronary atherosclerosis	rs1556516	RP11-145E5.5	C	G	0.421208	1.69824e-133	0.197647	0.00803836	604.569
Coronary atherosclerosis	rs2107595	HDAC9	A	G	0.19374	2.02535e-16	0.0828123	0.0100738	67.5776
Coronary atherosclerosis	rs1589056	EDNRA	T	C	0.0286827	2.10669e-13	-0.178831	0.0243578	53.9026
Coronary atherosclerosis	rs17026396	MAT2A	C	T	0.426283	7.53009e-14	0.0604318	0.00808097	55.9248
Coronary atherosclerosis	rs77307421	FNDC1	T	C	0.0401316	4.83526e-09	0.117115	0.0200102	34.2549
Coronary atherosclerosis	rs629301	CELSR2	T	G	0.785357	4.255e-21	0.0925459	0.00981801	88.852
Coronary atherosclerosis	rs35574960	KCNK5	T	C	0.117217	3.0094e-08	-0.0694716	0.012538	30.7014
Coronary atherosclerosis	rs112495680	C6orf1	G	A	0.13604	3.66159e-08	0.0638359	0.011593	30.3206
Coronary atherosclerosis	rs162185	TCF21	C	T	0.47612	9.86507e-12	-0.0544885	0.00800306	46.3551
Coronary atherosclerosis	rs56062135	SMAD3	T	C	0.262327	3.56566e-08	-0.0503273	0.00913197	30.3723
Coronary atherosclerosis	rs77870048	WWP2	T	C	0.0557483	2.9183e-08	-0.0984033	0.0177422	30.7613
Coronary atherosclerosis	rs6224	FURIN	T	G	0.399845	1.60162e-08	0.0459822	0.00813801	31.9259
Coronary atherosclerosis	rs6511720	LDLR	T	G	0.101593	2.72835e-23	-0.133739	0.0134517	98.8466
Coronary atherosclerosis	rs10793514	C10orf142	C	T	0.694161	8.93717e-16	0.070157	0.00872531	64.6518
Coronary atherosclerosis	rs2246828	LIPA	A	G	0.350919	1.36487e-10	0.053779	0.00837711	41.2133
Coronary atherosclerosis	rs7202596	RP11-77K12.1,TMEM170A	T	G	0.570987	9.15588e-16	0.0650219	0.00808964	64.6042
Coronary atherosclerosis	rs8081878	ZNF652	T	A	0.490962	2.45036e-08	0.0445634	0.0079909	31.1003
Coronary atherosclerosis	rs2240128	DOT1L	C	T	0.121018	8.6149e-09	0.070485	0.0122456	33.1309
Coronary atherosclerosis	rs2900456	SLCO1C1	C	T	0.604353	3.31795e-08	0.0452055	0.00818381	30.5121
Coronary atherosclerosis	rs380539	FOXL1	T	G	0.342163	6.62827e-11	0.0548849	0.00840653	42.6258
Coronary atherosclerosis	rs67475684	LDLR	T	A	0.442956	4.22017e-08	0.0442246	0.00806814	30.0456
Coronary atherosclerosis	rs7968719	LRP1	G	C	0.520857	5.6846e-11	0.0531425	0.00811113	42.9261
Coronary atherosclerosis	rs10774624	SH2B3	A	G	0.59778	2.28718e-14	-0.0623971	0.00817427	58.2681
Coronary atherosclerosis	rs11619038	COL4A1	T	C	0.118825	2.41975e-09	0.0731845	0.0122653	35.6026
Coronary atherosclerosis	rs145217171	WWP2	T	C	0.0846701	1.66971e-10	0.0906253	0.0141846	40.8192
Coronary atherosclerosis	rs80148173	CDH13	T	C	0.06111	3.76201e-08	0.0904944	0.0164485	30.2685
Coronary atherosclerosis	rs8070954	SMG6	C	T	0.718892	7.11377e-13	0.0641471	0.0089376	51.5125
Coronary atherosclerosis	rs116843064	ANGPTL4	A	G	0.0274557	3.62894e-08	-0.137816	0.025021	30.3382
Coronary atherosclerosis	rs11698996	GGT7	G	C	0.396362	3.81241e-12	0.0566757	0.00816187	48.2186
Coronary atherosclerosis	rs964184	ZPR1	C	G	0.854982	1.99434e-16	-0.0922352	0.0112175	67.6085
Coronary atherosclerosis	rs7500448	CDH13	G	A	0.206021	5.23842e-11	-0.0655291	0.00998311	43.0861
Coronary atherosclerosis	rs28451064	MRPS6	A	G	0.153112	2.02862e-21	0.104469	0.0109927	90.3163
Coronary atherosclerosis	rs1556123	COL4A2	A	G	0.958576	1.77492e-08	0.117404	0.0208436	31.7264
Coronary atherosclerosis	rs62013193	CTSH	T	C	0.14687	4.71086e-11	0.0740446	0.0112533	43.2939
Coronary atherosclerosis	rs769449	APOE	A	G	0.160012	2.32879e-09	0.0656618	0.010993	35.6774
Coronary atherosclerosis	rs2400762	HHIPL1	G	A	0.419216	1.87862e-09	0.0486825	0.008103	36.0956
Coronary atherosclerosis	rs3752172	CEACAM3	A	G	0.172585	1.51203e-08	-0.0604184	0.0106743	32.0376
Coronary atherosclerosis	rs9515203	COL4A2	C	T	0.261614	1.14104e-16	-0.0755666	0.00911639	68.7091
Coronary atherosclerosis	rs72710004	EML1	T	C	0.0466129	3.19632e-09	0.11087	0.0187242	35.0608
Coronary atherosclerosis	rs191156695	MFGE8	T	C	0.0288883	8.26799e-29	-0.275704	0.0247552	124.038
Coronary atherosclerosis	rs167479	RGL3	G	T	0.575997	3.76496e-08	0.0447547	0.00813494	30.2669
Coronary atherosclerosis	rs7995370	COL4A2	T	C	0.177565	4.18745e-08	0.0570859	0.0104119	30.0606
Coronary atherosclerosis	rs7137258	SMUG1	A	C	0.0507127	6.94289e-10	0.110837	0.0179715	38.0365
Coronary atherosclerosis	rs137943060	CCDC85C	A	G	0.0184115	2.79126e-17	0.245946	0.0290889	71.4866
Coronary atherosclerosis	rs7412	APOE	T	C	0.0533123	6.18016e-26	-0.191663	0.0181989	110.914
Coronary atherosclerosis	rs2019090	PDGFD	T	A	0.784317	2.90001e-11	-0.0642539	0.00965997	44.2433
Coronary atherosclerosis	rs12324886	ADAMTS7	G	A	0.635949	1.02565e-25	-0.087028	0.0083012	109.91
Coronary atherosclerosis	rs735344	FOXL1	A	G	0.371793	2.90041e-08	-0.0461172	0.00831338	30.7731
Coronary atherosclerosis	rs2000660	COL4A1	A	G	0.0787505	2.2413e-11	-0.101707	0.0152042	44.7481
Coronary atherosclerosis	rs11864453	DHODH	T	C	0.393206	5.86665e-09	0.0475206	0.00816432	33.8785
Cerebral atherosclerosis	rs4466998	CHURC1-FNTB,FNTB,MAX	A	C	0.583419	1.16877e-06	0.380501	0.0782786	23.6279
Cerebral atherosclerosis	rs3730727	POLI	G	A	0.00231892	1.42164e-06	1.96756	0.408043	23.2511
Cerebral atherosclerosis	rs145343015	SWAP70	G	A	0.0114398	3.49647e-06	1.12295	0.242053	21.5229
Cerebral atherosclerosis	rs7342689	RBBP6	G	T	0.16306	4.91383e-06	0.427665	0.0936131	20.8706
Atrial fibrillation	rs2885697	SCMH1	T	G	0.6482	2.88403e-10	-0.0439	0.007	39.3308
Atrial fibrillation	rs1545300	KCND3	T	C	0.3091	1.48115e-14	-0.0558	0.0073	58.4282
Atrial fibrillation	rs72700114	METTL11B	C	G	0.0756	3.28776e-54	0.2021	0.013	241.683
Atrial fibrillation	rs72700118	METTL11B	A	C	0.1266	9.52357e-34	0.1227	0.0101	147.586
Atrial fibrillation	rs11102343	KCND3	A	G	0.0966	2.22998e-09	0.0663	0.0111	35.6764
Atrial fibrillation	rs6689306	IL6R	G	A	0.5872	1.35988e-11	-0.046	0.0068	45.7612
Atrial fibrillation	rs577676	PRRX1	T	C	0.4383	1.61994e-43	-0.0923	0.0067	189.781
Atrial fibrillation	rs80147385	METTL11B	T	C	0.057	7.47808e-09	-0.0886	0.0153	33.5339
Atrial fibrillation	rs10753933	PPFIA4	G	T	0.5518	9.84464e-20	-0.0609	0.0067	82.62
Atrial fibrillation	rs4999127	KCNN3	A	G	0.839	4.27858e-17	0.0827	0.0098	71.2129
Atrial fibrillation	rs284277	CASZ1	A	C	0.6174	1.245e-09	-0.0422	0.0069	37.4047
Atrial fibrillation	rs4073778	CASQ2	A	C	0.5639	4.95564e-13	0.0486	0.0067	52.6166
Atrial fibrillation	rs4951258	NUCKS1	A	G	0.4163	2.10402e-08	0.0376	0.0067	31.4939
Atrial fibrillation	rs11264280	KCNN3	T	C	0.333	3.0669e-79	0.1347	0.0071	359.93
Atrial fibrillation	rs1218578	KCNN3	G	A	0.5607	1.47601e-10	-0.0434	0.0068	40.7344
Atrial fibrillation	rs146518726	C1orf185	A	G	0.0328	8.2699e-15	0.1605	0.0207	60.1187
Atrial fibrillation	rs79187193	GJA5	A	G	0.0569	3.14992e-14	-0.1162	0.0153	57.6806
Atrial fibrillation	rs7529220	HSPG2	C	T	0.8469	1.98299e-10	0.0621	0.0098	40.1542
Atrial fibrillation	rs6747542	GMCL1	C	T	0.4642	1.09597e-16	-0.0554	0.0067	68.3707
Atrial fibrillation	rs67969609	ZEB2	G	C	0.071	1.71199e-08	0.0711	0.0126	31.8418
Atrial fibrillation	rs72926475	REEP1	A	G	0.1228	2.37192e-11	-0.0683	0.0102	44.8375
Atrial fibrillation	rs3820888	SPATS2L	C	T	0.3921	5.74778e-24	0.0684	0.0068	101.18
Atrial fibrillation	rs7578393	KIF3C	T	C	0.796	2.41991e-12	0.0614	0.0088	48.6823
Atrial fibrillation	rs28387148	GYPC	T	C	0.1051	6.25029e-11	0.0741	0.0113	43.0011
Atrial fibrillation	rs35544454	ERBB4	T	A	0.1918	1.10002e-11	-0.0589	0.0087	45.8345
Atrial fibrillation	rs2288327	TTN	G	A	0.1564	7.25772e-25	0.0919	0.0089	106.623
Atrial fibrillation	rs56181519	WIPF1	T	C	0.2684	6.46249e-18	-0.0662	0.0077	73.9153
Atrial fibrillation	rs11125871	USP34	T	C	0.3947	6.41594e-09	-0.0394	0.0068	33.5718
Atrial fibrillation	rs2540949	CEP68	T	A	0.3847	2.94917e-22	-0.0659	0.0068	93.9189
Atrial fibrillation	rs7373065	SCN5A	C	T	0.9508	7.58403e-16	-0.2024	0.0251	65.024
Atrial fibrillation	rs34080181	LRIG1	A	G	0.379	1.278e-10	-0.0446	0.0069	41.7803
Atrial fibrillation	rs7612445	GNB4	T	G	0.1879	4.80795e-09	0.0493	0.0084	34.4457
Atrial fibrillation	rs6771054	EPHA3	C	T	0.4035	2.42382e-11	-0.0457	0.0068	45.1663
Atrial fibrillation	rs17005647	FRMD4B	T	C	0.3643	2.69799e-09	0.0413	0.0069	35.8263
Atrial fibrillation	rs1278493	PPP2R3A	A	G	0.5645	8.769e-09	-0.0389	0.0068	32.7251
Atrial fibrillation	rs6790396	SCN10A	G	C	0.5959	2.40104e-20	0.0627	0.0068	85.0192
Atrial fibrillation	rs10804493	PHLDB2,PLCXD2	A	G	0.6505	1.62892e-15	0.0558	0.007	63.5437
Atrial fibrillation	rs7650482	CAND2	G	A	0.6401	1.79308e-24	0.0711	0.007	103.168
Atrial fibrillation	rs73041705	THRB	C	T	0.2985	1.546e-09	-0.0443	0.0073	36.8266
Atrial fibrillation	rs60902112	XXYLT1	T	C	0.2262	1.71902e-08	0.0445	0.0079	31.7297
Atrial fibrillation	rs6818418	SLC9B1	G	T	0.4902	4.86295e-08	0.0362	0.0066	30.0836
Atrial fibrillation	rs1458038	FGF5	T	C	0.3087	1.735e-09	0.0434	0.0072	36.3341
Atrial fibrillation	rs10520260	HAND2	G	A	0.3214	3.36202e-10	-0.0457	0.0073	39.191
Atrial fibrillation	rs55754224	CAMK2D	T	C	0.2614	2.15377e-13	0.0554	0.0075	54.5628
Atrial fibrillation	rs6838973	PITX2	T	C	0.4406	1.03039e-111	-0.1514	0.0067	510.625
Atrial fibrillation	rs17042059	PITX2	A	G	0.1076	1e-200	0.4029	0.0102	1560.25
Atrial fibrillation	rs62337205	PITX2	G	A	0.054	2.29087e-31	-0.2015	0.0173	135.662
Atrial fibrillation	rs2595117	PITX2	T	C	0.6993	1.2569e-84	-0.1422	0.0073	379.449
Atrial fibrillation	rs297006	PITX2	G	A	0.6493	2.14981e-13	-0.0518	0.0071	53.2283
Atrial fibrillation	rs28705758	ENPEP	A	G	0.1253	7.91043e-13	0.0708	0.0099	51.1442
Atrial fibrillation	rs10213171	ARHGAP10	G	C	0.0609	1.32312e-11	0.091	0.0134	46.1183
Atrial fibrillation	rs74500426	HAND2	T	G	0.0764	4.28845e-13	-0.0921	0.0127	52.591
Atrial fibrillation	rs12188351	SLIT3	A	G	0.0564	2.516e-09	0.0865	0.0145	35.5874
Atrial fibrillation	rs10520015	SLC27A6	G	A	0.2052	2.27698e-08	-0.0458	0.0082	31.1963
Atrial fibrillation	rs337705	KCNN2	G	T	0.3749	1.63418e-16	0.0564	0.0068	68.7924
Atrial fibrillation	rs7723727	TRIM36	A	T	0.5145	2.58e-09	-0.0394	0.0066	35.6373
Atrial fibrillation	rs2040862	WNT8A	T	C	0.1775	1.07696e-35	0.1084	0.0087	155.246
Atrial fibrillation	rs56180201	CPEB4	T	G	0.4123	8.09096e-12	-0.0468	0.0068	47.3668
Atrial fibrillation	rs6580277	NR3C1	G	A	0.2369	1.64286e-17	0.067	0.0079	71.9276
Atrial fibrillation	rs6596717	EFNA5	A	C	0.6049	2.99999e-09	-0.0404	0.0068	35.2976
Atrial fibrillation	rs6891790	NKX2-5	T	G	0.2828	4.53106e-22	-0.0729	0.0076	92.0085
Atrial fibrillation	rs73366713	ATXN1	A	G	0.1396	1.53109e-25	-0.1035	0.0099	109.298
Atrial fibrillation	rs9401427	GJA1	A	C	0.1071	8.91703e-10	-0.0662	0.0108	37.5724
Atrial fibrillation	rs13195459	HSF2	A	G	0.3615	4.15241e-19	-0.0623	0.007	79.21
Atrial fibrillation	rs34969716	KDM1B	A	G	0.3051	1.59514e-19	0.0702	0.0078	81
Atrial fibrillation	rs117984853	UST	T	G	0.1013	1.34215e-24	0.1228	0.012	104.721
Atrial fibrillation	rs3176326	CDKN1A	A	G	0.1982	1.42397e-13	-0.0626	0.0085	54.2389
Atrial fibrillation	rs2031522	CGA	G	A	0.3764	1.46501e-10	-0.0436	0.0068	41.1107
Atrial fibrillation	rs210628	DCBLD1,RP1-179P9.3	C	G	0.732	1.086e-08	-0.0434	0.0076	32.6101
Atrial fibrillation	rs3951016	SLC35F1	A	T	0.459	2.14882e-22	0.0648	0.0067	93.5407
Atrial fibrillation	rs55734480	DGKB	A	G	0.2494	2.2009e-12	0.0548	0.0078	49.3596
Atrial fibrillation	rs11773845	CAV1	A	C	0.5856	2.39001e-55	0.1054	0.0067	247.475
Atrial fibrillation	rs56201652	CDK6	A	G	0.267	1.74301e-12	-0.0531	0.0075	50.1264
Atrial fibrillation	rs55985730	OPN1SW	G	T	0.06	5.236e-09	0.0867	0.0149	33.8583
Atrial fibrillation	rs6462079	CREB5	A	G	0.7208	8.79306e-10	0.0466	0.0076	37.5963
Atrial fibrillation	rs74910854	NA	G	A	0.0693	4.31301e-08	0.09	0.0164	30.116
Atrial fibrillation	rs7789146	KCNH2	A	G	0.1787	2.11592e-11	-0.0584	0.0087	45.0596
Atrial fibrillation	rs6994744	PTK2	C	A	0.4954	1.09499e-09	0.0405	0.0066	37.655
Atrial fibrillation	rs7508	ASAH1	A	G	0.7109	1.69083e-21	0.0711	0.0075	89.8704
Atrial fibrillation	rs35620480	GATA4	C	A	0.1567	5.15205e-09	0.054	0.0092	34.4518
Atrial fibrillation	rs7834729	XPO7	T	G	0.1151	3.55304e-10	-0.0653	0.0104	39.4239
Atrial fibrillation	rs62521286	FBXO32	G	A	0.0663	4.4978e-19	0.1202	0.0135	79.2759
Atrial fibrillation	rs4871397	KLHL38	C	G	0.9111	4.64601e-08	-0.0756	0.0138	30.0113
Atrial fibrillation	rs10821415	C9orf3	A	C	0.4132	2.92415e-34	0.0821	0.0067	150.154
Atrial fibrillation	rs2274115	LHX3	G	A	0.7003	1.69099e-10	0.0487	0.0076	41.0611
Atrial fibrillation	rs181926698	ZNF169	T	C	0.2637	6.19898e-09	0.0718	0.0124	33.5278
Atrial fibrillation	rs77260060	NEURL1	A	G	0.0369	1.84901e-08	0.1062	0.0189	31.5737
Atrial fibrillation	rs12260801	RBM20	T	C	0.1664	2.93799e-08	0.0514	0.0093	30.5464
Atrial fibrillation	rs10458660	C10orf11	G	A	0.1726	6.78297e-10	0.0537	0.0087	38.0987
Atrial fibrillation	rs7096385	SIRT1	C	T	0.9078	4.87102e-08	-0.0707	0.013	29.5769
Atrial fibrillation	rs11598047	NEURL1	G	A	0.1621	8.95159e-66	0.1537	0.009	291.65
Atrial fibrillation	rs60212594	SYNPO2L	C	G	0.1438	9.19814e-35	-0.1176	0.0096	150.062
Atrial fibrillation	rs11492754	NEURL1	C	T	0.2648	1.99297e-12	-0.0549	0.0078	49.5399
Atrial fibrillation	rs3781295	GBF1	A	G	0.3896	5.43125e-13	0.0493	0.0068	52.5625
Atrial fibrillation	rs6480769	NA	T	A	0.3992	1.14501e-08	-0.0387	0.0068	32.3895
Atrial fibrillation	rs35176054	SH3PXD2A	A	T	0.1299	3.20701e-44	0.1391	0.01	193.488
Atrial fibrillation	rs12245149	REEP3	A	C	0.4739	1.66418e-12	-0.047	0.0067	49.2092
Atrial fibrillation	rs10741807	NAV2	C	T	0.7551	1.59111e-20	-0.0729	0.0079	85.1532
Atrial fibrillation	rs4935786	SORL1	A	T	0.7327	4.854e-09	-0.0463	0.0079	34.3485
Atrial fibrillation	rs76097649	KCNJ5	A	G	0.0933	1.26009e-20	0.1151	0.0124	86.1603
Atrial fibrillation	rs12426679	PHLDA1	T	C	0.5278	4.94504e-09	-0.0391	0.0067	34.0568
Atrial fibrillation	rs775498	BEST3	G	A	0.2798	1.053e-08	0.0423	0.0074	32.6751
Atrial fibrillation	rs7980180	BCAT1	A	G	0.025	2.52203e-08	0.134	0.024	31.1736
Atrial fibrillation	rs17380837	SSPN	T	C	0.307	4.79954e-12	-0.0501	0.0072	48.4184
Atrial fibrillation	rs10773657	HIP1R	A	C	0.862	2.537e-08	-0.0575	0.0103	31.1646
Atrial fibrillation	rs71454237	NA	A	G	0.209	1.78402e-13	-0.062	0.0084	54.4785
Atrial fibrillation	rs883079	TBX5	T	C	0.7074	2.83727e-40	0.0981	0.0074	175.742
Atrial fibrillation	rs11047497	BCAT1	A	T	0.046	5.615e-10	0.0986	0.0159	38.4556
Atrial fibrillation	rs12809354	PKP2	C	T	0.144	2.88602e-14	0.0718	0.0094	58.3436
Atrial fibrillation	rs2860482	NACA	C	A	0.726	1.21199e-12	-0.054	0.0076	50.4848
Atrial fibrillation	rs4963776	BCAT1	T	G	0.1821	1.83908e-25	-0.0913	0.0088	107.641
Atrial fibrillation	rs6560886	FBRSL1	C	T	0.7884	1.49101e-08	0.051	0.009	32.1111
Atrial fibrillation	rs9506925	AL354828.1	T	C	0.2669	2.716e-09	0.0449	0.0075	35.8402
Atrial fibrillation	rs35569628	CUL4A	C	T	0.223	1.378e-08	-0.0452	0.008	31.9225
Atrial fibrillation	rs11156751	AKAP6	C	T	0.2853	6.94065e-21	0.0719	0.0077	87.1919
Atrial fibrillation	rs74884082	DPF3	T	C	0.2495	3.47896e-10	-0.0493	0.0078	39.9489
Atrial fibrillation	rs1957021	AKAP6	C	T	0.2218	2.27405e-13	0.0583	0.008	53.1077
Atrial fibrillation	rs422068	MYH6	C	T	0.3489	3.87302e-10	0.0439	0.007	39.3308
Atrial fibrillation	rs10873298	IRF2BPL	T	C	0.6337	7.07196e-09	-0.0401	0.0069	33.7746
Atrial fibrillation	rs2738413	ESR2,SYNE2	G	A	0.5049	2.54624e-31	-0.0778	0.0067	134.837
Atrial fibrillation	rs73241997	CFL2	T	C	0.1424	2.94171e-15	0.0733	0.0093	62.1215
Atrial fibrillation	rs7170477	HERC1	A	G	0.3041	4.97703e-08	0.0393	0.0072	29.7934
Atrial fibrillation	rs74022964	HCN4	T	C	0.157	3.50994e-36	0.1132	0.009	158.2
Atrial fibrillation	rs2759301	ABHD17C	A	G	0.4542	5.03802e-09	0.039	0.0067	33.8828
Atrial fibrillation	rs4965430	IGF1R	G	C	0.6136	1.258e-10	-0.0441	0.0069	40.8488
Atrial fibrillation	rs12908004	ARNT2	G	A	0.1637	4.11529e-16	0.0732	0.009	66.1511
Atrial fibrillation	rs77316573	PGP	T	C	0.1991	3.26498e-09	0.0529	0.0089	35.329
Atrial fibrillation	rs2815301	RPL3L	C	T	0.7631	3.79001e-09	0.0504	0.0085	35.1579
Atrial fibrillation	rs140185678	RPL3L	A	G	0.0351	2.43388e-14	0.1659	0.0218	57.9135
Atrial fibrillation	rs2359171	ZFHX3	A	T	0.176	4.64943e-91	0.1746	0.0086	412.184
Atrial fibrillation	rs72811294	MYOCD	C	G	0.1131	9.66941e-12	-0.072	0.0106	46.1374
Atrial fibrillation	rs7225165	YWHAE	A	G	0.1133	3.20302e-09	-0.0655	0.0111	34.8206
Atrial fibrillation	rs9899183	TNFSF12,TNFSF12-TNFSF13	T	C	0.7138	2.01702e-09	0.0452	0.0075	36.3207
Atrial fibrillation	rs11658278	ZPBP2	C	T	0.5208	3.46497e-11	-0.0443	0.0067	43.7178
Atrial fibrillation	rs1563304	WNT3	T	C	0.178	2.55682e-12	0.0644	0.0092	49
Atrial fibrillation	rs12604076	CYTH1	C	T	0.5223	3.62702e-08	-0.0365	0.0066	30.5843
Atrial fibrillation	rs8088085	MEX3C	C	A	0.4646	4.79402e-08	-0.0365	0.0067	29.6781
Atrial fibrillation	rs9953366	SMAD7	C	T	0.6631	1.82306e-11	0.049	0.0073	45.0554
Atrial fibrillation	rs2834618	CLIC6	G	T	0.1056	3.41193e-17	-0.0944	0.0112	71.0408
Atrial fibrillation	rs464901	PEX26,TUBA8	C	T	0.3353	1.53109e-12	-0.0508	0.0072	49.7809
Atrial fibrillation	rs133902	MYO18B	T	C	0.4268	9.13692e-10	0.0419	0.0068	37.9673
Ischemic heart disease (IHD)	rs13306561	MTHFR	A	G	0.145098	1.91333e-09	-0.0604159	0.0100609	36.0603
Ischemic heart disease (IHD)	rs28380108	INPP5B	G	C	0.538421	1.59423e-08	0.0400302	0.00708361	31.9349
Ischemic heart disease (IHD)	rs143341434	SSBP3	C	T	0.0400463	7.02749e-13	-0.13245	0.0184499	51.5366
Ischemic heart disease (IHD)	rs9436961	BSND	T	A	0.754687	9.38426e-12	-0.055834	0.00819204	46.453
Ischemic heart disease (IHD)	rs11591147	PCSK9	G	T	0.036016	2.38726e-28	-0.215855	0.019548	121.933
Ischemic heart disease (IHD)	rs553741	PCSK9	G	C	0.638007	1.11661e-12	0.0524966	0.00737796	50.6279
Ischemic heart disease (IHD)	rs3005923	PLPP3	G	A	0.0259517	2.03657e-11	-0.153109	0.0228405	44.9356
Ischemic heart disease (IHD)	rs1819750	PLPP3	C	T	0.167062	1.82264e-14	0.0718346	0.00937476	58.7147
Ischemic heart disease (IHD)	rs629301	CELSR2	G	T	0.785476	1.18195e-19	0.0784916	0.00865326	82.2786
Ischemic heart disease (IHD)	rs1498382	MIA3	G	T	0.178461	2.69098e-09	-0.0549817	0.00924153	35.3955
Ischemic heart disease (IHD)	rs10793514	C10orf142	T	C	0.694126	5.20236e-12	0.0531144	0.0076978	47.6092
Ischemic heart disease (IHD)	rs2246833	LIPA	C	T	0.415577	4.15394e-08	0.0392588	0.00715856	30.0762
Ischemic heart disease (IHD)	rs1384705	PDGFD	C	T	0.776168	2.28534e-09	-0.0503887	0.00843169	35.7139
Ischemic heart disease (IHD)	rs3741298	ZPR1	C	T	0.768422	1.97015e-14	-0.063793	0.00833617	58.5616
Ischemic heart disease (IHD)	rs10774624	SH2B3	G	A	0.597884	1.30497e-12	-0.0512524	0.00722497	50.3218
Ischemic heart disease (IHD)	rs2000660	COL4A1	G	A	0.078741	3.36891e-08	-0.0738345	0.0133732	30.4823
Ischemic heart disease (IHD)	rs11619038	COL4A1	C	T	0.118934	2.49459e-11	0.0723267	0.0108376	44.538
Ischemic heart disease (IHD)	rs9515203	COL4A2	T	C	0.261569	2.80543e-15	-0.0635414	0.00804396	62.3984
Ischemic heart disease (IHD)	rs137943060	CCDC85C	G	A	0.0184149	2.10669e-14	0.198982	0.0260314	58.4295
Ischemic heart disease (IHD)	rs2400762	HHIPL1	A	G	0.419514	2.0423e-10	0.0455254	0.00716018	40.4259
Ischemic heart disease (IHD)	rs56062135	SMAD3	C	T	0.262124	2.54121e-08	-0.0448979	0.00806006	31.0296
Ischemic heart disease (IHD)	rs7495616	ADAMTS7	C	G	0.635874	1.74421e-23	-0.0733826	0.0073481	99.7324
Ischemic heart disease (IHD)	rs62013193	CTSH	C	T	0.14686	1.11468e-09	0.0607214	0.0099673	37.1132
Ischemic heart disease (IHD)	rs191156695	MFGE8	C	T	0.0289053	6.01728e-23	-0.213119	0.0216077	97.2808
Ischemic heart disease (IHD)	rs145217171	WWP2	C	T	0.0847085	2.25918e-08	0.0704037	0.0125926	31.2579
Ischemic heart disease (IHD)	rs59686216	CFDP1	A	G	0.576162	3.27341e-12	0.0498565	0.00715768	48.5176
Ischemic heart disease (IHD)	rs7500448	CDH13	A	G	0.205873	3.66606e-11	-0.0582841	0.00880827	43.7844
Ischemic heart disease (IHD)	rs735344	FOXL1	G	A	0.371519	8.75689e-09	-0.0422207	0.00733865	33.0993
Ischemic heart disease (IHD)	rs8070954	SMG6	T	C	0.719098	8.45084e-12	0.0539037	0.0078914	46.6583
Ischemic heart disease (IHD)	rs8081878	ZNF652	A	T	0.49114	1.77591e-10	0.0450235	0.00705745	40.6989
Ischemic heart disease (IHD)	rs113113862	SMARCA4	G	A	0.21478	3.43479e-20	-0.0798737	0.00867775	84.7214
Ischemic heart disease (IHD)	rs769449	APOE	G	A	0.159821	4.5867e-08	0.0531323	0.00971938	29.8841
Ischemic heart disease (IHD)	rs7412	APOE	C	T	0.053267	3.01301e-26	-0.169608	0.0160023	112.338
Ischemic heart disease (IHD)	rs17026396	MAT2A	T	C	0.426415	1.16065e-12	0.0507723	0.007141	50.5517
Ischemic heart disease (IHD)	rs72934535	NBEAL1	T	C	0.0956818	1.02023e-13	0.0886585	0.0119193	55.3273
Ischemic heart disease (IHD)	rs11698996	GGT7	C	G	0.396578	6.53582e-14	0.0540683	0.0072121	56.2033
Ischemic heart disease (IHD)	rs28451064	MRPS6	G	A	0.153074	1.28647e-19	0.0882625	0.00974037	82.111
Ischemic heart disease (IHD)	rs42451	GHRL	C	T	0.221283	5.99998e-10	0.0527056	0.00851404	38.3215
Ischemic heart disease (IHD)	rs1199337	MRAS	G	C	0.143549	5.70427e-12	0.0688907	0.0100032	47.4289
Ischemic heart disease (IHD)	rs9852711	MBNL1	C	T	0.0824655	4.27277e-08	-0.0713827	0.013028	30.0214
Ischemic heart disease (IHD)	rs1568488	ARHGEF26	G	C	0.641796	3.51374e-09	0.0436996	0.0073997	34.876
Ischemic heart disease (IHD)	rs2699429	DOK7	T	C	0.335174	4.19943e-08	0.0409931	0.00747741	30.0552
Ischemic heart disease (IHD)	rs13134800	MAD2L1	T	C	0.671305	1.35101e-08	-0.0426382	0.0075074	32.2566
Ischemic heart disease (IHD)	rs4835377	TTC29	A	G	0.778418	1.08443e-12	-0.0604173	0.00848635	50.6852
Ischemic heart disease (IHD)	rs7668383	EDNRA	T	C	0.180159	7.35529e-16	-0.0747918	0.00927424	65.0356
Ischemic heart disease (IHD)	rs17612693	EDNRA	T	A	0.126737	1.5244e-23	0.105005	0.0105006	99.9981
Ischemic heart disease (IHD)	rs28533705	EDNRA	C	T	0.0287393	3.01439e-11	-0.142015	0.021369	44.1672
Ischemic heart disease (IHD)	rs58429763	EDNRA	C	A	0.146079	1.29309e-08	0.0571833	0.0100551	32.3419
Ischemic heart disease (IHD)	rs182511293	FBXW7	C	T	0.0435278	2.19584e-11	0.11429	0.0170777	44.7876
Ischemic heart disease (IHD)	rs11722922	GUCY1B3	A	C	0.190779	4.60013e-09	-0.0528437	0.00901613	34.3515
Ischemic heart disease (IHD)	rs62380939	KDM3B	C	G	0.179389	4.80861e-08	-0.050398	0.00923337	29.7924
Ischemic heart disease (IHD)	rs246603	ARHGAP26	T	C	0.527843	1.017e-08	0.040474	0.00706616	32.8084
Ischemic heart disease (IHD)	rs9349379	PHACTR1	A	G	0.452046	1.83443e-36	0.0891638	0.00707027	159.04
Ischemic heart disease (IHD)	rs73371773	PHACTR1	T	C	0.0655278	1.16928e-09	0.0866347	0.0142388	37.02
Ischemic heart disease (IHD)	rs3134943	RNF5	T	C	0.867738	4.19856e-12	0.0724898	0.0104598	48.0294
Ischemic heart disease (IHD)	rs62397687	TAP2,XXbac-BPG246D15.9	C	T	0.222081	1.7542e-08	0.0478006	0.00848334	31.7492
Ischemic heart disease (IHD)	rs112495680	C6orf1	A	G	0.136172	2.76198e-09	0.0609276	0.0102483	35.3447
Ischemic heart disease (IHD)	rs2395655	CDKN1A	A	G	0.362629	1.10291e-10	-0.0477259	0.00739693	41.6299
Ischemic heart disease (IHD)	rs34537042	EYA4	G	A	0.184346	2.7441e-11	0.0604502	0.00907706	44.3512
Ischemic heart disease (IHD)	rs12190287	TCF21	C	G	0.446621	1.5153e-11	-0.0479964	0.00711434	45.5143
Ischemic heart disease (IHD)	rs151278064	PCMT1	A	G	0.0325738	4.19914e-10	0.122189	0.0195614	39.0179
Ischemic heart disease (IHD)	rs10945646	IGF2R	C	G	0.334655	7.45144e-10	-0.046227	0.00750902	37.8988
Ischemic heart disease (IHD)	rs117733303	LPA	A	G	0.0109618	9.9977e-24	0.329168	0.0327803	100.835
Ischemic heart disease (IHD)	rs118039278	LPA	G	A	0.0467003	1.24051e-42	0.223054	0.0162986	187.292
Ischemic heart disease (IHD)	rs1835346	PLG	A	G	0.0144666	5.29176e-13	0.209837	0.029073	52.0936
Ischemic heart disease (IHD)	rs111839598	MAP3K4	G	A	0.0112121	1.15173e-09	0.201621	0.0331242	37.0494
Ischemic heart disease (IHD)	rs2107595	HDAC9	G	A	0.193783	7.57705e-15	0.0693606	0.00892159	60.4423
Ischemic heart disease (IHD)	rs17477177	PIK3CG	T	C	0.2971	2.27196e-13	0.056462	0.00770106	53.7541
Ischemic heart disease (IHD)	rs3918226	NOS3	C	T	0.0698445	2.67073e-10	0.0867491	0.0137331	39.9018
Ischemic heart disease (IHD)	rs17489268	LPL	T	A	0.24583	5.40754e-12	-0.0567995	0.00823844	47.5334
Ischemic heart disease (IHD)	rs7829907	BMP1	T	C	0.12838	2.37651e-08	0.0589076	0.010553	31.1595
Ischemic heart disease (IHD)	rs28601761	TRIB1	C	G	0.410806	2.19938e-11	-0.0480128	0.00717451	44.7847
Ischemic heart disease (IHD)	rs10811588	MTAP	C	G	0.429933	6.59478e-15	-0.0554205	0.00711245	60.7159
Ischemic heart disease (IHD)	rs2027939	RP11-145E5.5	G	A	0.100576	5.27716e-13	0.0840792	0.0116486	52.099
Ischemic heart disease (IHD)	rs1556516	RP11-145E5.5	G	C	0.42131	1.77011e-113	0.161079	0.00711498	512.543
Ischemic heart disease (IHD)	rs10811665	RP11-145E5.5	T	C	0.161361	6.64967e-11	0.0625187	0.00957647	42.6196
Ischemic heart disease (IHD)	rs150089545	RP11-145E5.5	G	T	0.0228186	1.62592e-08	0.131652	0.0233107	31.8966
Heart failure	rs2207792	NFIA	A	G	0.755329	3.99485e-10	-0.0662398	0.0105912	39.1154
Heart failure	rs62133081	HEATR5B	T	G	0.224529	1.19994e-08	-0.0629417	0.0110429	32.4871
Heart failure	rs3176323	CDKN1A	C	T	0.291295	4.74898e-16	-0.082853	0.0102064	65.8979
Heart failure	rs6817105	PITX2	C	T	0.144651	2.80737e-19	0.115199	0.0128341	80.5687
Heart failure	rs116287796	CDKN2C	T	C	0.0213508	4.06443e-12	0.209179	0.0301631	48.0933
Heart failure	rs7680240	PITX2	C	A	0.456133	1.2458e-08	-0.0524828	0.00921829	32.414
Heart failure	rs8178844	APOH	A	G	0.463136	4.9339e-08	-0.0501896	0.00920289	29.7426
Heart failure	rs74948679	PPFIBP2	A	G	0.272301	4.19093e-08	-0.0581324	0.010603	30.0593
Heart failure	rs12943566	SMG6	G	A	0.658704	6.61241e-09	-0.0557219	0.00960642	33.6456
Hypertension	rs1323829	DAB1	G	A	0.535644	4.735e-08	-0.0315654	0.00578017	29.8223
Hypertension	rs2279500	RHOC	C	T	0.832712	3.18654e-09	0.0458148	0.00773679	35.0663
Hypertension	rs1275977	KCNK3	A	G	0.593471	3.88508e-46	-0.0835745	0.00586076	203.348
Hypertension	rs13087781	SLC4A7	A	G	0.0465872	1.75829e-08	0.0768348	0.0136371	31.7447
Hypertension	rs9836592	CHDH	T	C	0.651522	3.54087e-10	0.0380275	0.00606207	39.3508
Hypertension	rs7716399	EBF1	C	T	0.831498	1.27251e-08	-0.043831	0.00770356	32.3728
Hypertension	rs73684053	TAX1BP1	C	T	0.0187789	3.56936e-10	-0.134599	0.0214611	39.3351
Hypertension	rs41465145	AOC1	T	C	0.0939029	4.7927e-08	-0.0541976	0.00992843	29.7988
Hypertension	rs880315	CASZ1	C	T	0.413575	1.3858e-39	0.0769834	0.00584735	173.331
Hypertension	rs13306561	MTHFR	G	A	0.145099	1.18987e-34	-0.100895	0.00821755	150.749
Hypertension	rs12143164	FOXD2	T	C	0.627359	1.59401e-08	-0.0338529	0.00599048	31.9351
Hypertension	rs3796041	HEATR5B	A	C	0.224591	4.04445e-08	-0.0379356	0.00691133	30.128
Hypertension	rs116054732	AC013264.1,ANKRD44	A	C	0.0169189	1.99936e-08	-0.126865	0.0226059	31.4949
Hypertension	rs1265156	POU5F1	A	C	0.379069	5.51391e-09	0.0345622	0.00592746	33.9989
Hypertension	rs2515236	NDUFAF6	G	A	0.391877	2.054e-11	0.0394702	0.0058892	44.9186
Hypertension	rs111283598	RUNX3	A	G	0.0980773	3.00656e-08	0.0537167	0.00969432	30.7032
Hypertension	rs6773653	MECOM	A	G	0.0648014	4.07943e-11	-0.0777445	0.0117774	43.5753
Hypertension	rs10077410	PRDM6	A	G	0.225773	1.14712e-10	0.0442386	0.00686277	41.5531
Hypertension	rs10063890	RANBP17	A	G	0.646221	1.8721e-08	0.0338103	0.00601241	31.6228
Hypertension	rs9265981	HLA-B	C	A	0.259684	4.57404e-14	0.0494342	0.00655319	56.9049
Hypertension	rs6901866	SLC22A7	C	T	0.284374	1.37436e-19	0.0575104	0.00635172	81.9804
Hypertension	rs9343870	PHIP	G	T	0.412882	1.57471e-15	0.0466372	0.00585091	63.5357
Hypertension	rs73030267	PDE10A	C	A	0.067781	3.08973e-08	-0.0638039	0.0115247	30.6503
Hypertension	rs12700166	SUN1	C	A	0.553632	1.63031e-08	0.032718	0.00579361	31.8915
Hypertension	rs6984496	XKR6	T	G	0.45843	3.69063e-15	-0.0459058	0.00583672	61.8582
Hypertension	rs7341791	RP11-145E5.5	G	A	0.435718	3.15355e-11	0.0385507	0.00580651	44.0792
Hypertension	rs4320727	RUNX3	A	G	0.626394	2.79364e-10	0.0376334	0.00596426	39.8138
Hypertension	rs6806306	ATG7	A	C	0.573555	2.64813e-09	0.0346987	0.00582971	35.4268
Hypertension	rs6789238	PDCD6IP	A	C	0.356277	1.25594e-08	0.0343067	0.00602723	32.3983
Hypertension	rs12509595	FGF5	C	T	0.314549	4.53733e-49	0.0915118	0.00621525	216.789
Hypertension	rs7731095	IRX1	T	C	0.129269	2.61873e-10	0.0542685	0.00858703	39.9401
Hypertension	rs78741986	NFE2L3	C	T	0.318419	1.87482e-08	0.034737	0.00617746	31.6202
Hypertension	rs270952	TANK	G	T	0.792366	3.96844e-08	0.0389788	0.00709706	30.1648
Hypertension	rs12692751	SLC38A11	A	G	0.406409	3.65048e-08	0.0321982	0.00584681	30.3267
Hypertension	rs3821843	CACNA1D	A	G	0.660529	2.20546e-12	0.043156	0.00614685	49.2921
Hypertension	rs6537480	EDNRA	A	G	0.229011	3.59741e-09	0.0403933	0.00684434	34.8302
Hypertension	rs7716435	HTR4	C	T	0.387399	2.34142e-08	0.0329105	0.005893	31.1886
Hypertension	rs17477177	PIK3CG	C	T	0.297102	1.50383e-17	0.0536457	0.00629139	72.7071
Hypertension	rs10888974	PLPP3	C	T	0.369244	1.39894e-11	0.0402669	0.00595839	45.6708
Hypertension	rs6818149	USP38	C	A	0.642414	3.76011e-11	-0.0396292	0.00599239	43.7351
Hypertension	rs7585592	ZNF385B	G	A	0.386169	1.13862e-08	-0.0339603	0.00594889	32.589
Hypertension	rs1371617	UBE2E3	G	A	0.661704	6.03059e-10	0.0377329	0.00609615	38.3115
Hypertension	rs9860326	ARPP21	G	C	0.281017	2.50547e-08	0.0357945	0.00642296	31.0572
Hypertension	rs59761494	STIM2	T	C	0.259546	1.75384e-08	-0.0372514	0.00661109	31.7497
Hypertension	rs149547158	C4orf22	A	G	0.0965428	1.87409e-08	-0.0560392	0.00996564	31.6208
Hypertension	rs11937522	ENPEP	A	C	0.785596	3.02803e-10	-0.0440015	0.00698732	39.6564
Hypertension	rs6860901	FBN2	T	C	0.297132	7.60326e-20	0.0572961	0.00628337	83.1505
Hypertension	rs4715224	PKHD1	A	T	0.398292	1.61124e-08	0.033289	0.00589261	31.9144
Hypertension	rs17080091	PLEKHG1	T	C	0.0761687	2.57929e-20	-0.10072	0.0109061	85.2889
Hypertension	rs73029563	GRB14	G	C	0.614542	5.06874e-15	0.0464266	0.00593297	61.2336
Hypertension	rs2705433	GUCY1A3	T	A	0.21897	1.12824e-08	-0.0405637	0.00710368	32.6068
Hypertension	rs13167779	FBXO4	C	T	0.75461	5.32918e-10	0.0415712	0.00669522	38.5528
Hypertension	rs6992689	GML	G	A	0.569128	2.5547e-10	-0.0367481	0.00581122	39.9885
Hypertension	rs13064931	FGD5	T	C	0.654395	6.01174e-12	-0.041544	0.00603892	47.3258
Hypertension	rs2643826	SLC4A7	T	C	0.404681	2.59478e-17	0.0496972	0.00587195	71.6307
Hypertension	rs9851392	RYK	A	T	0.550496	2.88516e-09	0.0343045	0.0057771	35.26
Hypertension	rs13112725	NPNT	C	G	0.828546	1.41026e-11	0.0519901	0.00769443	45.655
Hypertension	rs3918226	NOS3	T	C	0.0698428	1.50314e-42	0.152794	0.0111762	186.906
Hypertension	rs2003844	BTRC	A	C	0.132398	7.69804e-09	0.0491554	0.00851185	33.3499
Hypertension	rs7107356	AGBL2	G	A	0.401235	2.89434e-09	0.0349079	0.00587925	35.2536
Hypertension	rs7127546	RAB3IL1	A	G	0.468136	1.43166e-08	-0.0330111	0.00582252	32.1439
Hypertension	rs140294687	CDIP1	T	C	0.0218042	2.17716e-08	0.109632	0.0195865	31.33
Hypertension	rs9908147	C17orf100	C	T	0.514641	1.24695e-09	0.0349975	0.00576178	36.8944
Hypertension	rs138877676	MYBPC2	T	G	0.0222928	4.79899e-08	-0.107794	0.0197475	29.7965
Hypertension	rs612652	LSP1	C	T	0.5737	1.00554e-25	0.0610579	0.005823	109.949
Hypertension	rs191565259	KCNA4	A	G	0.0525265	3.04586e-08	0.0713942	0.0128899	30.678
Hypertension	rs2904978	CAPN1	T	C	0.724268	5.49035e-09	0.0376644	0.00645869	34.0074
Hypertension	rs13329952	UMOD	C	T	0.233938	1.24466e-09	-0.0414278	0.00682008	36.8982
Hypertension	rs45606740	ZNF563	A	G	0.0796292	2.64557e-08	0.0590307	0.0106105	30.9517
Hypertension	rs1040427	PACSIN2	A	C	0.507484	8.62204e-09	0.0332247	0.00577237	33.1294
Hypertension	rs1980235	ATP2B1	A	G	0.753956	1.67263e-19	0.060701	0.00672002	81.5926
Hypertension	rs7310615	SH2B3	G	C	0.586286	7.3536e-31	-0.0674964	0.00584368	133.41
Hypertension	rs66794444	ZNF521	T	C	0.107799	3.17936e-10	0.058276	0.0092652	39.5612
Hypertension	rs191557051	ZNF831	G	A	0.0544711	6.15602e-12	-0.0883594	0.0128504	47.2794
Hypertension	rs141878040	METTL15	T	G	0.404333	6.21298e-11	0.0383559	0.00586614	42.7523
Hypertension	rs7129204	UBASH3B	C	G	0.151871	3.05351e-13	0.0584672	0.00801797	53.1736
Hypertension	rs7139122	CSAD	A	G	0.0201272	1.05342e-18	0.180524	0.0204461	77.9559
Hypertension	rs2133319	MED13L	T	A	0.629775	2.16272e-15	0.0473703	0.00597233	62.9107
Hypertension	rs2286526	BCAS3	T	C	0.713138	2.93562e-17	0.0538629	0.00637499	71.3872
Hypertension	rs143466522	DOCK6	A	G	0.0145917	2.13452e-12	0.167841	0.0238906	49.3562
Hypertension	rs55850843	GNAS	T	C	0.0547665	5.188e-09	-0.0747464	0.0127968	34.1175
Hypertension	rs542748	TRIM29	C	G	0.252107	5.47016e-09	0.0385144	0.00660376	34.0145
Hypertension	rs303948	DACH1	G	A	0.100198	1.02698e-08	0.0547844	0.0095673	32.7895
Hypertension	rs7245860	CTD-3105H18.16	T	C	0.0848957	1.08278e-10	-0.0681334	0.0105553	41.6657
Hypertension	rs12463045	INSR	C	T	0.7267	7.49808e-10	-0.0397948	0.00646523	37.8865
Hypertension	rs9679855	EDN3	G	A	0.033467	2.19887e-11	0.108029	0.0161425	44.7857
Hypertension	rs60961847	RP11-872D17.8,SLC43A3	A	G	0.1893	4.16275e-09	-0.0434695	0.0073958	34.5461
Hypertension	rs3744760	PLCD3	C	T	0.293745	1.0311e-09	0.0386525	0.00633179	37.2651
Hypertension	rs1555959	JAG1	G	T	0.255598	4.46272e-15	0.0518278	0.00660968	61.4844
Hypertension	rs13039439	TCEA2	T	C	0.259646	3.04832e-10	0.0416702	0.00661821	39.6433
Hypertension	rs557675	OVOL1	G	T	0.397333	4.11434e-13	-0.042771	0.00589804	52.5876
Hypertension	rs117185762	PHB	T	C	0.0458727	1.00668e-09	-0.0848068	0.0138838	37.3117
Hypertension	rs188155432	ZSWIM6	T	C	0.0239187	3.34272e-16	0.153533	0.0188147	66.59
Hypertension	rs1077394	BAG6	T	C	0.558907	3.36899e-11	0.0384132	0.00579431	43.9499
Hypertension	rs193686	MET	T	C	0.719194	3.09578e-08	-0.035476	0.00640832	30.6465
Hypertension	rs35783704	ZFPM2	A	G	0.154934	4.03367e-14	-0.0604373	0.00799446	57.1521
Hypertension	rs7874497	CNTFR	G	A	0.627645	2.71769e-12	0.0419369	0.00599818	48.8825
Hypertension	rs12258967	CACNB2	G	C	0.222305	5.37403e-12	-0.047965	0.00695617	47.5454
Hypertension	rs67227401	LINC00961	T	C	0.0997216	1.67186e-11	-0.0650128	0.0096571	45.3215
Hypertension	rs2274224	PLCE1	C	G	0.344776	1.60546e-14	-0.0466329	0.00607291	58.9646
Hypertension	rs7920508	SORCS3	G	A	0.311664	1.20812e-08	-0.0354418	0.00621941	32.4738
Hypertension	rs2493292	PRDM16	T	C	0.109426	8.67361e-11	0.0596793	0.00919782	42.0996
Hypertension	rs11211570	FOXD2	C	A	0.116691	1.05182e-09	0.054749	0.00897327	37.2264
Hypertension	rs61814809	CCT3,TSACC	T	A	0.120799	2.73615e-08	0.0489431	0.00880662	30.8862
Hypertension	rs1317181	CAPN9	T	G	0.209293	6.95825e-22	0.0679225	0.00706474	92.4347
Hypertension	rs80258496	HAAO	A	C	0.0780142	1.72739e-09	-0.0648987	0.0107777	36.2593
Hypertension	rs6441206	RSRC1	A	G	0.444829	2.70209e-12	0.0404996	0.00579193	48.8939
Hypertension	rs62294337	MECOM	T	A	0.167822	3.11918e-10	-0.048926	0.007775	39.5985
Hypertension	rs198645	HIVEP2	T	A	0.33295	9.60594e-10	-0.0374142	0.00611761	37.4033
Hypertension	rs217	JAZF1	T	C	0.629945	2.91541e-08	0.0331568	0.00597802	30.7631
Hypertension	rs7809934	AUTS2	C	T	0.327573	1.79958e-10	0.0390969	0.0061304	40.6731
Hypertension	rs12123921	AGTRAP	T	C	0.255187	4.58005e-08	-0.036377	0.00665406	29.8869
Hypertension	rs191328307	SLC9A1	A	G	0.0253337	1.36726e-08	-0.105232	0.018535	32.2337
Hypertension	rs72685660	LRIG2	T	G	0.0634366	4.50381e-09	0.06898	0.0117622	34.3929
Hypertension	rs56197924	DNMT3A	A	G	0.320849	6.57961e-11	0.0402243	0.00615998	42.6401
Hypertension	rs2892864	FIGN	A	G	0.0919884	3.94812e-08	0.0543155	0.00988784	30.1748
Hypertension	rs9839176	RBMS3,RP11-9J18.1	C	T	0.726979	4.74144e-08	-0.0352894	0.00646238	29.8197
Hypertension	rs2549805	ERAP1	A	T	0.807648	7.08272e-14	0.0549388	0.00733856	56.045
Hypertension	rs4371736	EBF1	C	G	0.382096	4.8317e-14	-0.0446599	0.00592591	56.797
Hypertension	rs6905288	VEGFA	A	G	0.566742	1.81088e-09	0.0350644	0.00583054	36.1672
Hypertension	rs57147980	SGK1	A	G	0.0815939	1.28837e-08	-0.060245	0.0105923	32.349
Hypertension	rs7629689	ACAD11,NPHP3-ACAD11	T	A	0.444858	1.00138e-08	-0.0333033	0.00581159	32.8386
Hypertension	rs113700836	CLINT1	T	C	0.195674	1.18793e-09	0.0442658	0.00727833	36.989
Hypertension	rs2023844	HOXA13	A	G	0.904431	5.81969e-34	0.120875	0.00994949	147.595
Hypertension	rs11773825	ZNF775	A	C	0.264986	2.22439e-10	-0.0415299	0.00654531	40.2588
Hypertension	rs11122105	PHF13	A	G	0.282017	6.34045e-10	-0.0396034	0.00640653	38.2137
Hypertension	rs10206833	PKP4	A	G	0.866059	1.84077e-11	-0.0565851	0.00842275	45.1332
Hypertension	rs3731503	CDC25A	C	T	0.33011	3.52225e-09	0.0361854	0.00612773	34.8712
Hypertension	rs146781867	PRKCI	A	G	0.135622	1.74185e-10	0.0538657	0.00843955	40.7367
Hypertension	rs4722681	EVX1	C	T	0.136049	5.25533e-17	0.0701965	0.00837583	70.2385
Hypertension	rs75672964	PODXL	T	C	0.0784371	6.40885e-09	0.0625626	0.010776	33.7066
Hypertension	rs4685218	FGD5	T	C	0.0987254	1.71041e-11	0.0647127	0.00961725	45.277
Hypertension	rs10935179	MSL2	T	G	0.0245496	3.36969e-08	-0.103747	0.0187912	30.4819
Hypertension	rs17010957	ARHGAP24	C	T	0.152821	7.65791e-10	0.0492594	0.00800723	37.8454
Hypertension	rs34924059	ZDHHC18	T	G	0.153719	1.61447e-08	0.045031	0.00797159	31.9105
Hypertension	rs4660877	HEYL	T	C	0.2382	3.78861e-10	0.042385	0.00676807	39.2188
Hypertension	rs2888854	ZFP36L2	A	G	0.681891	2.6804e-11	-0.0413279	0.00620247	44.3974
Hypertension	rs13104866	TBC1D1	A	G	0.448412	1.1899e-09	-0.035289	0.00580258	36.9859
Hypertension	rs11983200	HOXA3,HOXA6	G	A	0.132798	1.48833e-11	0.0573203	0.00849311	45.5495
Hypertension	rs10776752	WNT2B	T	G	0.170098	2.93427e-47	0.110319	0.00764028	208.488
Hypertension	rs72702577	HORMAD1	C	T	0.0983476	3.48369e-08	-0.0537582	0.00974728	30.4174
Hypertension	rs58768321	CDC42EP3	G	A	0.539375	7.01455e-11	-0.0380359	0.0058334	42.5152
Hypertension	rs2246363	ZEB2	A	G	0.761383	5.46613e-10	-0.0419479	0.00676023	38.5033
Hypertension	rs150791404	TFAP2B	A	G	0.063206	7.17893e-09	-0.0692466	0.0119665	33.4859
Hypertension	rs11973114	MAD1L1	A	G	0.241387	2.49058e-11	-0.0450034	0.00674316	44.5414
Hypertension	rs7781324	CCDC146	T	A	0.67698	3.97118e-09	-0.0362969	0.00616729	34.6378
Hypertension	rs10253736	PRKAG2	T	C	0.231838	2.87614e-10	0.0431534	0.00684397	39.757
Hypertension	rs1140272	FBXO6	G	A	0.291756	1.08615e-08	-0.0365211	0.0063885	32.6806
Hypertension	rs78058190	PRKAG3	A	G	0.0827976	1.68962e-10	0.0667858	0.0104562	40.7963
Hypertension	rs12503104	LEF1	T	C	0.446805	4.25961e-08	-0.0319068	0.00582268	30.0276
Hypertension	rs1021956	ARHGAP10	T	G	0.857363	4.19865e-08	-0.04513	0.00823198	30.0554
Hypertension	rs10059884	NPR3	A	C	0.586141	2.19837e-24	0.0594736	0.00583648	103.836
Hypertension	rs4724960	C1GALT1	G	A	0.439832	1.26625e-08	0.0329606	0.00579216	32.3824
Hypertension	rs2158375	SNX10	A	G	0.558995	4.97966e-13	0.0420732	0.0058226	52.2128
Hypertension	rs10087241	PURG	A	G	0.638652	4.897e-09	-0.0352025	0.00601688	34.2298
Hypertension	rs11680811	UBE2E3	G	A	0.387888	2.80143e-09	0.035106	0.00590728	35.3173
Hypertension	rs1879053	ENPEP	C	T	0.548357	2.11009e-16	-0.047571	0.00579028	67.4971
Hypertension	rs1159201	MAST4	G	A	0.250015	9.822e-13	-0.0475026	0.00665958	50.8793
Hypertension	rs3806155	BTNL2	T	A	0.0553589	5.61824e-13	0.0908605	0.012603	51.9759
Hypertension	rs6918791	NCOA7	G	C	0.729196	1.13347e-10	0.0418667	0.00649299	41.5765
Hypertension	rs4146739	CTTNBP2NL	T	C	0.0631751	2.34202e-09	0.0701931	0.0117535	35.666
Hypertension	rs16846073	SLC4A10	G	C	0.143326	1.62817e-11	-0.0553743	0.00822065	45.3737
Hypertension	rs72689147	GUCY1A3	T	G	0.217474	6.67729e-21	-0.0654427	0.00697779	87.9603
Hypertension	rs12035921	RAB3GAP2	C	A	0.405365	3.4543e-08	0.0324098	0.00587486	30.4339
Hypertension	rs1745414	WNT3A	A	T	0.565833	6.51178e-11	0.0379254	0.00580656	42.6602
Hypertension	rs2580757	TCF23	C	T	0.417434	6.56448e-11	-0.0384933	0.00589458	42.6447
Hypertension	rs2704368	FIGN	G	A	0.836965	1.31371e-15	-0.0623554	0.00780094	63.8931
Hypertension	rs11712101	XIRP1	A	G	0.392297	1.36848e-08	-0.033518	0.00590389	32.2314
Hypertension	rs1836039	SPRY1	G	A	0.149026	1.46842e-09	-0.0490402	0.00810878	36.5758
Hypertension	rs198846	HIST1H1T	G	A	0.888927	7.35868e-14	-0.0682742	0.00912595	55.9702
Hypertension	rs62426324	RSPO3	T	C	0.499795	1.7191e-20	0.053461	0.00576184	86.0898
Hypertension	rs72779268	FAM163B	A	C	0.0641837	8.71967e-22	-0.113802	0.0118654	91.9888
Hypertension	rs2689704	PLCE1	G	A	0.281929	1.18536e-09	-0.0391616	0.00643872	36.9932
Hypertension	rs2782981	ADRB1	C	T	0.654381	7.5405e-25	0.0625037	0.00607218	105.955
Hypertension	rs10823089	DNAJC12	C	T	0.127467	2.45076e-08	0.04805	0.00861616	31.0999
Hypertension	rs13300881	VAV2	T	C	0.0460722	7.37734e-11	-0.0909056	0.0139581	42.4159
Hypertension	rs1888693	CACNB2	A	G	0.385447	8.04081e-15	0.0459462	0.00591561	60.3254
Hypertension	rs17653278	NHLRC2	G	C	0.0805838	1.46514e-08	-0.0599416	0.0105799	32.0992
Hypertension	rs143005354	ADRB1	A	G	0.0267835	4.27937e-08	0.0973621	0.0177703	30.0186
Hypertension	rs1265001	COL17A1	A	G	0.952936	8.25468e-14	-0.100986	0.0135259	55.743
Hypertension	rs79780963	NT5C2	T	C	0.0830879	6.29651e-17	-0.0875446	0.0104724	69.8822
Hypertension	rs7898224	SH3PXD2A	A	G	0.383917	1.10027e-12	0.0422405	0.00593489	50.6562
Hypertension	rs10786736	CNNM2,NT5C2	C	G	0.0913945	2.54507e-18	-0.0875508	0.0100286	76.2149
Hypertension	rs4752348	AFAP1L2	A	G	0.499615	2.06709e-08	0.0323026	0.00576185	31.4305
Hypertension	rs10217559	PALM2-AKAP2	T	C	0.69344	1.30257e-12	0.0443949	0.00625804	50.3257
Hypertension	rs141234679	CIZ1	A	G	0.0813566	6.24324e-09	0.0610802	0.0105128	33.757
Hypertension	rs72831344	C10orf107	T	C	0.102193	1.03657e-12	-0.0679232	0.00953233	50.7736
Hypertension	rs6271	DBH	T	C	0.0671158	2.61824e-09	-0.0691907	0.0116211	35.4488
Hypertension	rs116510698	NRBF2	A	T	0.450766	1.71637e-08	-0.0327777	0.00581329	31.7916
Hypertension	rs55640925	C11orf21	A	C	0.174791	4.6752e-11	-0.0504674	0.00766872	43.3088
Hypertension	rs157079	GSTO2	C	T	0.993107	1.1677e-08	-0.195813	0.0343268	32.5399
Hypertension	rs142146849	C10orf76	C	A	0.0618125	4.60649e-08	-0.0657179	0.0120233	29.8758
Hypertension	rs11177594	LYZ	T	C	0.199195	1.51293e-08	-0.0408799	0.00722247	32.0367
Hypertension	rs941923	WARS	C	T	0.792692	5.90106e-09	0.0414547	0.00712338	33.8669
Hypertension	rs11645355	SPATA33	A	G	0.292919	2.57051e-09	0.0377483	0.00633689	35.4848
Hypertension	rs5418	SLC2A4	A	G	0.602287	3.57849e-18	0.0511382	0.00588373	75.5415
Hypertension	rs143285018	POC1B-GALNT4	A	G	0.0467436	6.11871e-10	0.084421	0.0136442	38.2829
Hypertension	rs12931627	CMIP	G	C	0.264631	4.05789e-10	-0.0410161	0.0065607	39.0848
Hypertension	rs8045875	CMIP	C	T	0.593803	1.31765e-13	0.0434234	0.00586455	54.825
Hypertension	rs7246342	CTC-326K19.6,IL4I1,NUP62	A	G	0.454479	2.27845e-09	0.0345922	0.00578794	35.7197
Hypertension	rs142391093	ZHX3	G	A	0.287439	4.6505e-08	-0.0348909	0.00638538	29.8573
Hypertension	rs2114753	NELFCD	C	T	0.438931	1.83527e-18	-0.0511939	0.0058394	76.8599
Hypertension	rs604723	ARHGAP42	C	T	0.741277	4.28253e-23	0.0651467	0.00658237	97.9536
Hypertension	rs6227	FURIN	T	C	0.267919	2.71331e-28	0.0717287	0.00650256	121.679
Hypertension	rs35198836	CACNA1H	T	C	0.321032	2.68726e-10	0.0389678	0.00616987	39.8896
Hypertension	rs9899012	ACE	A	G	0.082474	9.57635e-13	-0.0758005	0.0106216	50.9289
Hypertension	rs7947006	LGR4	G	A	0.873076	5.9731e-11	-0.0564025	0.00861841	42.8294
Hypertension	rs6488548	APOLD1	A	C	0.536024	8.35603e-14	-0.0433319	0.005805	55.72
Hypertension	rs12910520	EXD1	T	A	0.676006	1.26049e-09	-0.0373142	0.00614494	36.8734
Hypertension	rs145153053	RP11-156P1.2	G	A	0.196843	5.96623e-18	0.0623651	0.00722386	74.5323
Hypertension	rs5994376	RNF185	C	A	0.538546	1.73876e-09	0.0348053	0.00578114	36.2463
Hypertension	rs7123454	APOC3	A	C	0.824522	3.21048e-09	-0.0447804	0.00756367	35.0518
Hypertension	rs73075659	PDE3A	G	A	0.228971	4.31857e-09	-0.0404053	0.00688159	34.4746
Hypertension	rs1136165	CKB	T	G	0.680448	9.18544e-12	0.0423195	0.00620635	46.4952
Hypertension	rs146870182	NPTN	G	A	0.0298554	4.3414e-08	-0.0935354	0.0170798	29.9907
Hypertension	rs2230738	ADCY9	T	C	0.309619	4.7457e-12	0.0432204	0.00625206	47.7894
Hypertension	rs4794008	GIP	T	C	0.255883	2.30569e-09	-0.0395949	0.00662713	35.6967
Hypertension	rs167479	RGL3	G	T	0.575933	3.44509e-38	0.0756413	0.00585433	166.941
Hypertension	rs113235524	KANK2	G	A	0.302814	6.20712e-09	-0.0365483	0.00628942	33.7686
Hypertension	rs1571217	FERMT1	T	G	0.626576	4.4761e-09	0.0350002	0.00596706	34.4049
Hypertension	rs28498278	ZNF423	T	C	0.377651	3.7576e-08	-0.0327519	0.00595286	30.2706
Hypertension	rs2204928	BCAS3	T	C	0.802158	3.88965e-09	-0.0424442	0.0072076	34.6781
Hypertension	rs2898883	PHB	A	G	0.357708	1.10205e-11	0.0408521	0.0060143	46.138
Hypertension	rs281413	ICAM3	A	G	0.269108	3.3556e-08	0.0359015	0.00650178	30.4902
Hypertension	rs6095302	PREX1	T	C	0.0906442	2.77888e-09	-0.0599641	0.0100879	35.333
Hypertension	rs11666569	MYO9B	T	C	0.230077	4.46067e-14	0.0514111	0.00681231	56.9541
Hypertension	rs8118848	ZBTB46	A	G	0.216096	4.88731e-08	-0.0383479	0.00702939	29.761
Hypertension	rs7120686	WT1	T	C	0.306634	3.69615e-10	0.0390778	0.00623614	39.2671
Hypertension	rs11169294	CERS5	G	A	0.372044	7.60852e-15	0.0461947	0.00594224	60.4344
Hypertension	rs539432790	ANGPTL6	G	C	0.0446629	1.50904e-08	0.078995	0.0139554	32.0416
Hypertension	rs12980897	ZNF208	T	C	0.18961	3.37217e-08	-0.0407485	0.00738074	30.4806
Hypertension	rs6063769	ZFP64	C	T	0.597389	2.53554e-08	-0.0328017	0.00588813	31.034
Hypertension	rs78412528	ZNF831	A	G	0.167673	1.04761e-49	0.113751	0.00767423	219.705
Hypertension	rs9506727	FGF9	G	A	0.393034	1.17004e-11	-0.0401284	0.00591527	46.0208
Hypertension	rs11672460	GNG7	C	A	0.0365531	7.01762e-10	-0.0963666	0.0156295	38.0157
Hypertension	rs12481717	NOL4L	A	G	0.194337	7.79166e-10	0.0449152	0.00730434	37.8116
Hypertension	rs141280168	TNNI2	C	T	0.0329558	3.16373e-13	0.120865	0.0165858	53.1041
Hypertension	rs61877008	SBF2	C	T	0.139634	3.17468e-12	0.0580498	0.00832881	48.5775
Hypertension	rs2256341	BAZ2A	T	C	0.209282	2.86735e-09	0.0421109	0.00709055	35.2719
Hypertension	rs2293060	SPRYD3	G	T	0.0752205	2.121e-10	-0.0697405	0.0109788	40.3516
Hypertension	rs2304616	REXO1	T	G	0.204453	3.79936e-09	-0.0421832	0.00715854	34.724
Hypertension	rs11696516	NFATC2	C	A	0.508918	3.36977e-11	-0.038195	0.00576143	43.9493
Hypertension	rs1589197	SOX6	G	T	0.848587	1.30497e-11	-0.0544068	0.00803871	45.8072
Hypertension	rs7125196	LRRC10B	C	T	0.170734	9.84011e-18	-0.065768	0.00766902	73.5444
Hypertension	rs6487532	SSPN	A	G	0.667905	2.74063e-08	0.0340928	0.00613483	30.8831
Hypertension	rs72831851	TTLL6	A	G	0.0544468	4.0785e-13	-0.0933835	0.0128753	52.6048
Hypertension	rs389099	RGL3	C	A	0.110439	8.77102e-10	0.0561633	0.00916158	37.5807
Hypertension	rs6580970	HOXC4	T	C	0.3925	1.02117e-28	-0.0657613	0.00591466	123.618
Hypertension	rs55844551	HOXC12	T	C	0.0747447	3.84618e-09	0.06447	0.0109444	34.7002
Hypertension	rs7324079	CDC16	C	T	0.258574	4.17378e-10	0.0410803	0.0065756	39.0298
Hypertension	rs1121980	FTO	A	G	0.428785	8.00203e-24	0.0584379	0.00580685	101.276
Hypertension	rs1641547	FXR2	G	A	0.509327	5.95799e-11	-0.0376898	0.00575874	42.8344
Hypertension	rs72829868	HOXB3	A	G	0.100019	2.79544e-08	0.0531434	0.00956885	30.8446
Hypertension	rs1436138	SEPT9	G	A	0.355335	3.36047e-10	-0.0378747	0.00602988	39.4531
Hypertension	rs303753	RIOK3	A	G	0.35143	1.33663e-09	0.0366187	0.00603976	36.7592
Hypertension	rs56100221	CRTC1	G	A	0.259808	1.9341e-08	0.0369186	0.00657173	31.5596
Hypertension	rs672929	SIK1	G	A	0.394013	1.56581e-09	0.0356722	0.0059085	36.4507
Hypertension	rs9508490	SLC7A1	T	C	0.641659	1.52693e-09	-0.0363261	0.00601276	36.4997
Hypertension	rs9529924	DACH1	T	C	0.600148	4.19247e-08	-0.0324479	0.0059184	30.0583
Hypertension	rs893065	KLF13	T	G	0.193392	1.06869e-09	-0.04488	0.00735883	37.1953
Hypertension	rs77434154	TSPOAP1	A	G	0.0420397	2.81164e-10	-0.0914091	0.0144891	39.8012
Hypertension	rs4599004	MAPK4	T	C	0.286062	7.96269e-09	-0.0369085	0.00639745	33.2843
Hypertension	rs5762879	ZNRF3	T	C	0.212655	1.21479e-11	0.0476213	0.0070254	45.9473
Hypertension	rs969060	RRP1B	G	T	0.681604	3.06309e-08	0.0343781	0.00620791	30.6671
Hypertension	rs28661781	SLC24A1	T	G	0.247633	2.96347e-10	-0.0421825	0.00669491	39.6986
Hypertension	rs7174250	ABHD17C	T	C	0.406114	6.19584e-14	0.0440199	0.00586629	56.3081
Hypertension	rs72794250	CDH16	T	C	0.0624275	3.34503e-08	0.0656189	0.0118824	30.4965
Hypertension	rs2005873	HIF3A	T	C	0.552233	2.27667e-08	-0.0323676	0.00579074	31.243
Hypertension	rs35429	TBX3	G	A	0.364598	1.71593e-17	-0.0510025	0.00599214	72.4468
Hypertension	rs12050481	MAP2K5	C	T	0.646613	2.29488e-10	0.0382422	0.00603171	40.198
Hypertension	rs62052820	NFAT5	A	G	0.219335	1.24914e-09	0.0424724	0.00699271	36.8912
Gastroesophageal reflux (GERD)	rs4269485	POM121L12	G	A	0.540568	1.0962e-07	-0.0488476	0.00919916	28.1962
Gastroesophageal reflux (GERD)	rs1549726	POU3F3	G	A	0.371341	1.80094e-07	0.0493064	0.00944786	27.2358
Gastroesophageal reflux (GERD)	rs12238219	PTCH1	A	G	0.311864	4.25197e-07	0.0502014	0.0099265	25.5764
Gastroesophageal reflux (GERD)	rs36110110	UBE2L5P	C	A	0.00323003	3.86082e-07	0.384446	0.0757425	25.7627
Gastroesophageal reflux (GERD)	rs10887132	BTBD16	C	T	0.200008	3.94703e-07	-0.0587181	0.0115781	25.7199
Gastroesophageal reflux (GERD)	rs79348626	UNC13C	A	G	0.0171108	8.79326e-08	0.17912	0.0334802	28.6228
Gastric ulcer	rs7851933	FREM1	T	G	4.39693e-07	0.0300017	0.256783	0.0508389	25.5117
Gastric ulcer	rs4497856	CRIM1	A	G	1.75987e-08	0.605576	0.108454	0.0192496	31.743
Gastric ulcer	rs78567353	SLC41A2	T	C	1.37604e-07	0.0382601	-0.281028	0.0533419	27.7563
Duodenal ulcer	rs576123	ABO	T	C	0.563848	1.66533e-12	0.172172	0.0243871	49.8431
Duodenal ulcer	rs2294008	JRK,PSCA	T	C	0.502224	5.37403e-20	-0.219263	0.0239468	83.837
Duodenal ulcer	rs12274456	CNGA4	T	C	0.218049	1.18195e-14	0.21562	0.0279374	59.5671
Venous thromboembolism (VTE)	rs9287092	F5	A	C	0.246023	1.15372e-29	-0.141575	0.0125163	127.944
Venous thromboembolism (VTE)	rs75804706	MROH9	C	T	0.0260905	1.81343e-15	0.250596	0.0315078	63.2575
Venous thromboembolism (VTE)	rs113079063	ATP1B1	T	G	0.00897951	9.58959e-14	0.378107	0.0507769	55.4494
Venous thromboembolism (VTE)	rs174529	MYRF,TMEM258	C	T	0.419255	1.53554e-10	-0.0686342	0.0107211	40.9829
Venous thromboembolism (VTE)	rs5896	F2	T	C	0.220257	3.81856e-18	0.109291	0.0125852	75.4134
Venous thromboembolism (VTE)	rs2025202	ATP1B1	T	A	0.179787	2.14437e-12	0.0949286	0.0135135	49.3467
Venous thromboembolism (VTE)	rs2066865	FGG	A	G	0.301397	1.30107e-61	0.186112	0.0112369	274.319
Venous thromboembolism (VTE)	rs112545474	PRRX1	C	G	0.013132	2.81903e-11	0.28477	0.0427858	44.2985
Venous thromboembolism (VTE)	rs182558856	NSUN3	T	C	0.014815	4.26904e-08	0.229552	0.0418942	30.023
Venous thromboembolism (VTE)	rs114026832	C1orf112,SELE	A	C	0.00195641	9.49511e-15	0.773925	0.099915	59.9979
Venous thromboembolism (VTE)	rs114099765	VAMP4	C	T	0.0334477	1.02523e-08	0.1608	0.0280799	32.793
Venous thromboembolism (VTE)	rs36035924	TLR3	G	A	0.393788	1.0565e-10	0.0697121	0.0107936	41.7142
Venous thromboembolism (VTE)	rs576123	ABO	T	C	0.56322	3.0903e-113	-0.237396	0.0104973	511.436
Venous thromboembolism (VTE)	rs1987921	FMO2	C	T	0.00181756	2.33507e-13	0.767605	0.104749	53.7002
Venous thromboembolism (VTE)	rs9650779	SURF6	G	A	0.61314	1.74582e-13	0.0804993	0.0109271	54.2718
Venous thromboembolism (VTE)	rs10993820	VAV2	G	A	0.152173	6.02698e-12	0.0995413	0.0144703	47.3207
Venous thromboembolism (VTE)	rs62350309	F11	G	A	0.102252	1.15001e-21	-0.173509	0.0181448	91.4407
Venous thromboembolism (VTE)	rs141080819	DBH	T	C	0.0241596	3.16308e-08	-0.205448	0.037137	30.6048
Venous thromboembolism (VTE)	rs12042944	ATP1B1	A	T	0.21353	5.3064e-18	0.109752	0.0126931	74.7635
Venous thromboembolism (VTE)	rs3011264	GFI1B	T	C	0.621515	5.68591e-15	0.085776	0.0109818	61.0077
Venous thromboembolism (VTE)	rs1560711	SLC44A2	T	C	0.824189	5.11093e-18	0.122379	0.0141465	74.8369
Venous thromboembolism (VTE)	rs80137017	TSPAN15	T	C	0.107876	8.30042e-32	-0.208902	0.0177996	137.741
Venous thromboembolism (VTE)	rs3822055	KLKB1	C	T	0.830605	2.69712e-13	0.104742	0.0143311	53.4174
Venous thromboembolism (VTE)	rs6025	F5	T	C	0.0199781	2.42103e-188	0.873415	0.0298388	856.798
Venous thromboembolism (VTE)	rs60681578	ADAMTS13	C	A	0.153985	2.99158e-15	-0.118392	0.0150029	62.2722
Venous thromboembolism (VTE)	rs7772305	HLA-B	G	A	0.35261	7.2778e-11	-0.0726964	0.0111586	42.443
Venous thromboembolism (VTE)	rs2010667	ATP1B1	G	C	0.161883	1.69434e-16	0.116504	0.0141355	67.9296
Venous thromboembolism (VTE)	rs149349217	LRAT	C	T	0.0590788	6.60693e-21	-0.222662	0.0237384	87.9811
Venous thromboembolism (VTE)	rs7875628	GFI1B	C	A	0.525665	5.16488e-10	-0.0658308	0.0105939	38.6142
Venous thromboembolism (VTE)	rs116201224	KIFAP3	A	T	0.0200199	2.86484e-17	0.295583	0.0349721	71.4357
Venous thromboembolism (VTE)	rs3756011	F11	A	C	0.429224	1.65425e-74	0.192712	0.0105525	333.508
Venous thromboembolism (VTE)	rs535015446	GBGT1	A	G	0.0370212	3.86189e-18	0.231371	0.0266471	75.3907
Venous thromboembolism (VTE)	rs10896706	OR9Q1	A	G	0.248655	6.53161e-09	0.0702142	0.0121006	33.6695
Venous thromboembolism (VTE)	rs61891435	OR4A5	A	G	0.00121766	1.22676e-08	0.728535	0.127904	32.4439
Venous thromboembolism (VTE)	rs78807356	AMBRA1	T	G	0.00655723	7.96343e-22	0.541094	0.0563616	92.1677
Venous thromboembolism (VTE)	rs57328376	CATSPERB	G	A	0.363295	1.67811e-10	0.0697584	0.0109198	40.8097
Venous thromboembolism (VTE)	rs547138	F10	A	T	0.49218	6.4121e-11	0.069139	0.0105817	42.6909
Venous thromboembolism (VTE)	rs116997538	GLT8D2	T	C	0.0159732	6.42392e-26	0.403288	0.0383066	110.837
Venous thromboembolism (VTE)	rs188337046	PIEZO1	T	C	0.0446003	1.47133e-10	0.16048	0.0250424	41.0667
Venous thromboembolism (VTE)	rs6060308	MMP24-AS1,PROCR	A	G	0.318398	1.54775e-19	0.101587	0.0112359	81.7449
Venous thromboembolism (VTE)	rs114767153	ADPRHL1	T	A	0.0273306	1.98139e-09	-0.20888	0.0348173	35.9918
Venous thromboembolism (VTE)	rs117520978	C12orf42	A	G	0.0228873	5.65262e-09	0.197091	0.0338253	33.9508
Venous thromboembolism (VTE)	rs2232710	SERPINA10	C	T	0.0187548	3.2637e-08	0.203117	0.0367522	30.544
Venous thromboembolism (VTE)	rs4782367	ZFPM1	T	C	0.298249	1.98326e-08	-0.0652417	0.0116224	31.5108
Venous thromboembolism (VTE)	rs56343453	STAB2	T	C	0.329717	3.74585e-09	0.0666418	0.0113047	34.7516
Obesity	rs17024258	GNAI3,GNAT2	C	T	0.0583018	8.63456e-09	0.119135	0.020699	33.1268
Obesity	rs3811405	PSMD4	A	G	0.716586	2.33706e-08	0.0626597	0.0112193	31.1921
Obesity	rs633715	SEC16B	T	C	0.22742	3.97594e-09	0.0697331	0.0118489	34.6355
Obesity	rs11030104	BDNF	A	G	0.165814	1.38261e-12	-0.0975234	0.0137633	50.208
Obesity	rs580466	TRHDE	G	T	0.187256	1.03884e-08	0.0727596	0.0127107	32.7674
Obesity	rs76503812	OLFM4	G	A	0.0643253	1.66775e-08	0.112519	0.0199384	31.8472
Obesity	rs9316943	PCDH17	A	G	0.292247	1.55754e-10	-0.0712733	0.0111371	40.9552
Obesity	rs4261436	AKAP6	T	C	0.52281	8.97635e-10	0.0620384	0.010126	37.5358
Obesity	rs1594904	SQRDL	A	G	0.322882	1.98925e-08	0.0599449	0.0106798	31.5049
Obesity	rs72793809	ATXN2L	C	T	0.413452	1.20559e-11	0.0688751	0.0101593	45.9618
Obesity	rs1558902	FTO	T	A	0.418663	1.12772e-84	0.195705	0.0100369	380.193
Obesity	rs7230605	METTL4	T	C	0.173116	3.13661e-09	0.0774784	0.0130781	35.0972
Obesity	rs11082279	RIT2	G	A	0.636568	8.85319e-09	-0.0597504	0.0103889	33.0782
Obesity	rs12957545	DCC	G	A	0.358915	2.48388e-09	-0.062789	0.0105306	35.5517
Obesity	rs58084604	MC4R	C	T	0.185256	7.80369e-17	0.105384	0.0126448	69.4585
Obesity	rs4072287	PGPEP1	C	A	0.604937	3.09478e-09	0.0610305	0.0102979	35.1234
Obesity	rs34783010	GIPR	G	T	0.258724	3.94094e-11	-0.076779	0.0116221	43.6431
Obesity	rs6739303	TMEM18	C	T	0.835317	7.00487e-20	0.12685	0.0138975	83.312
Obesity	rs13394970	KCNK3	T	G	0.544725	7.93487e-09	-0.058264	0.010098	33.2912
Obesity	rs1861410	FANCL	C	T	0.599815	7.78037e-11	-0.0665095	0.0102247	42.3123
Obesity	rs1446585	R3HDM1	A	G	0.346048	1.19787e-09	-0.0649241	0.0106774	36.9727
Obesity	rs10929985	RBMS1	C	T	0.586688	4.36456e-10	0.063698	0.0102074	38.9423
Obesity	rs45551238	ATP5E	C	T	0.0489735	1.0538e-09	-0.148602	0.0243568	37.2228
Obesity	rs12639495	ARPP21	T	C	0.17322	4.27041e-10	0.0820502	0.013141	38.9854
Obesity	rs12507026	GNPDA2	A	T	0.472624	1.27028e-16	0.0830896	0.0100394	68.498
Obesity	rs147001051	TENM2	C	G	0.0536733	3.53419e-08	0.120382	0.0218373	30.3896
Obesity	rs34298980	LRFN2	T	C	0.344694	2.45482e-10	-0.0690969	0.0109161	40.0666
Obesity	rs2076308	TFAP2B	G	C	0.212683	8.81252e-16	0.0968702	0.012045	64.6795
Obesity	rs35296418	PHACTR2	G	A	0.2071	4.66627e-08	-0.0684098	0.0125211	29.8505
Obesity	rs71554214	CCDC146	T	C	0.215365	2.42996e-17	0.102087	0.0120511	71.7608
Obesity	rs10488500	CCDC146	A	G	0.143124	2.4241e-08	-0.0816266	0.014632	31.1212
Obesity	rs10973268	ZCCHC7	C	G	0.549507	2.90041e-10	-0.0635504	0.0100809	39.7409
Pulmonary embolism (PE)	rs78159465	DPT	T	G	0.0213704	5.63469e-09	0.27835	0.047767	33.9568
Pulmonary embolism (PE)	rs115686841	DPT	G	C	0.0213741	5.54626e-09	0.278374	0.0477494	33.9877
Pulmonary embolism (PE)	rs145963468	DPT	TAAACTC	T	0.0192205	2.89474e-09	0.297082	0.0500352	35.2534
Pulmonary embolism (PE)	rs182319108	DPT	G	A	0.0214043	4.02272e-09	0.280751	0.0477204	34.6126
Pulmonary embolism (PE)	rs78516619	ATP1B1	A	G	0.0141215	1.45579e-12	0.40272	0.0568923	50.1071
Pulmonary embolism (PE)	rs115729201	ATP1B1	A	C	0.0221232	4.44949e-09	0.275252	0.0469188	34.4165
Pulmonary embolism (PE)	rs114101204	ATP1B1	G	A	0.0194042	4.27071e-14	0.371677	0.0492126	57.0399
Pulmonary embolism (PE)	rs114964168	ATP1B1	C	T	0.0194029	4.27169e-14	0.37168	0.0492132	57.0394
Pulmonary embolism (PE)	rs77977611	ATP1B1	T	G	0.0401837	8.55461e-13	0.255833	0.0357711	51.1503
Pulmonary embolism (PE)	rs145163454	ATP1B1	T	C	0.0205422	5.95525e-30	0.517565	0.0455236	129.258
Pulmonary embolism (PE)	rs141007053	ATP1B1	C	T	0.0101029	9.04336e-10	0.41303	0.0674287	37.5209
Pulmonary embolism (PE)	rs75112989	ATP1B1	G	A	0.0606205	1.3128e-12	0.210143	0.029627	50.31
Pulmonary embolism (PE)	rs773025248	NME7	C	G	0.00373207	1.76889e-11	0.693205	0.103095	45.2114
Pulmonary embolism (PE)	rs77979353	NME7	T	C	0.0534207	4.05602e-17	0.261827	0.0311282	70.7491
Pulmonary embolism (PE)	rs16861990	NME7	A	C	0.0608955	4.90004e-13	0.213093	0.0294814	52.2447
Pulmonary embolism (PE)	rs35524440	NME7	G	GT	0.0616632	1.37404e-12	0.20884	0.0294696	50.2203
Pulmonary embolism (PE)	rs62782861	NME7	AC	A	0.0356439	5.58342e-19	0.326463	0.0366812	79.2102
Pulmonary embolism (PE)	rs144737447	NME7	C	T	0.0206376	1.45814e-30	0.519509	0.0452087	132.051
Pulmonary embolism (PE)	rs2227246	NME7	C	T	0.979517	1.67109e-30	-0.521199	0.0454023	131.781
Pulmonary embolism (PE)	rs2040445	NME7	C	G	0.979365	1.22208e-30	-0.520184	0.0452075	132.402
Pulmonary embolism (PE)	rs370931899	NME7	G	A	0.0101	1.0345e-09	0.410899	0.0673163	37.2589
Pulmonary embolism (PE)	rs10800427	NME7	A	T	0.953531	1.33168e-16	-0.273177	0.0330295	68.4044
Pulmonary embolism (PE)	rs10800428	NME7	G	A	0.953531	1.33168e-16	-0.273177	0.0330295	68.4044
Pulmonary embolism (PE)	rs1208327	NME7	C	T	0.939012	3.79402e-13	-0.213961	0.0294601	52.7474
Pulmonary embolism (PE)	rs1200063	NME7	T	C	0.940667	9.27043e-14	-0.22198	0.0297924	55.5158
Pulmonary embolism (PE)	rs1209731	NME7	T	C	0.979862	2.34585e-30	-0.523715	0.0457385	131.107
Pulmonary embolism (PE)	rs145247490	BLZF1	CAAT	C	0.940693	1.19179e-13	-0.221063	0.0298021	55.0223
Pulmonary embolism (PE)	rs1208135	CCDC181	A	G	0.940719	1.57e-13	-0.220186	0.0298312	54.4801
Pulmonary embolism (PE)	rs771476025	CCDC181	G	A	0.00291915	2.2228e-11	0.765705	0.114445	44.764
Pulmonary embolism (PE)	rs1208134	CCDC181	C	T	0.940564	1.84247e-13	-0.21926	0.0297917	54.1662
Pulmonary embolism (PE)	rs2678166	SLC19A2	C	T	0.980174	5.90881e-31	-0.533022	0.0460729	133.844
Pulmonary embolism (PE)	rs1894692	SLC19A2	G	A	0.980123	5.2881e-33	-0.547808	0.0457764	143.21
Pulmonary embolism (PE)	rs12127364	SLC19A2	C	A	0.218493	1.09496e-11	-0.125558	0.0184822	46.151
Pulmonary embolism (PE)	rs10800450	F5	T	A	0.218556	9.77687e-12	-0.125852	0.0184811	46.3729
Pulmonary embolism (PE)	rs4656684	F5	T	A	0.218545	9.87416e-12	-0.125827	0.0184813	46.3535
Pulmonary embolism (PE)	rs145158786	F5	CA	C	0.949037	1.07127e-14	-0.245896	0.0318086	59.7604
Pulmonary embolism (PE)	rs4264045	F5	T	G	0.949036	1.06832e-14	-0.245906	0.0318084	59.7661
Pulmonary embolism (PE)	rs201249681	F5	C	CA	0.218756	9.27257e-12	-0.12601	0.0184837	46.4764
Pulmonary embolism (PE)	rs2009814	F5	C	T	0.218547	9.90376e-12	-0.125808	0.0184798	46.347
Pulmonary embolism (PE)	rs11579441	F5	G	A	0.218538	1.02117e-11	-0.125726	0.0184796	46.2876
Pulmonary embolism (PE)	rs6670848	F5	A	G	0.949032	1.07251e-14	-0.245874	0.0318062	59.7588
Pulmonary embolism (PE)	rs10737547	F5	A	G	0.949032	1.05901e-14	-0.245922	0.0318059	59.7832
Pulmonary embolism (PE)	rs6687813	F5	A	C	0.949028	1.1311e-14	-0.245637	0.0318036	59.6534
Pulmonary embolism (PE)	rs974793	F5	C	T	0.2184	7.39435e-12	-0.126605	0.018483	46.9199
Pulmonary embolism (PE)	rs970740	F5	C	T	0.949035	1.04785e-14	-0.245951	0.0318042	59.8037
Pulmonary embolism (PE)	rs970741	F5	T	C	0.218381	7.70371e-12	-0.1265	0.0184834	46.84
Pulmonary embolism (PE)	rs6427194	F5	T	A	0.949031	1.06537e-14	-0.245882	0.0318037	59.7721
Pulmonary embolism (PE)	rs6427195	F5	A	T	0.949031	1.06072e-14	-0.245898	0.0318036	59.7802
Pulmonary embolism (PE)	rs6427196	F5	C	G	0.949031	1.06072e-14	-0.245898	0.0318036	59.7802
Pulmonary embolism (PE)	rs2187952	F5	G	A	0.218381	7.67538e-12	-0.126509	0.0184834	46.8467
Pulmonary embolism (PE)	rs4656685	F5	C	T	0.218388	7.57705e-12	-0.126539	0.0184828	46.872
Pulmonary embolism (PE)	rs9332667	F5	G	C	0.218406	7.62957e-12	-0.126523	0.018483	46.8591
Pulmonary embolism (PE)	rs9332666	F5	G	C	0.949036	1.04737e-14	-0.245957	0.0318045	59.8055
Pulmonary embolism (PE)	rs2227244	F5	T	C	0.21839	7.58927e-12	-0.126536	0.018483	46.8687
Pulmonary embolism (PE)	rs2213866	F5	A	G	0.218387	7.59626e-12	-0.126533	0.0184829	46.867
Pulmonary embolism (PE)	rs2213867	F5	T	C	0.218386	7.61202e-12	-0.126529	0.0184831	46.863
Pulmonary embolism (PE)	rs2420370	F5	G	C	0.948867	2.04644e-14	-0.24292	0.0317639	58.4869
Pulmonary embolism (PE)	rs6682179	F5	T	C	0.949032	1.05657e-14	-0.245931	0.0318059	59.7876
Pulmonary embolism (PE)	rs9332655	F5	A	G	0.218543	5.57956e-12	-0.127396	0.0184899	47.4725
Pulmonary embolism (PE)	rs9332652	F5	A	AT	0.218282	8.80035e-12	-0.126185	0.018489	46.5788
Pulmonary embolism (PE)	rs2420371	F5	G	A	0.948821	2.67239e-14	-0.241991	0.0317854	57.962
Pulmonary embolism (PE)	rs9332643	F5	C	T	0.218754	7.3536e-12	-0.126533	0.0184703	46.931
Pulmonary embolism (PE)	rs9332635	F5	T	C	0.218774	7.14496e-12	-0.126606	0.0184698	46.9877
Pulmonary embolism (PE)	rs9332627	F5	G	A	0.218779	7.15649e-12	-0.126595	0.0184689	46.9841
Pulmonary embolism (PE)	rs2420372	F5	A	G	0.948873	3.00262e-14	-0.241979	0.0318468	57.733
Pulmonary embolism (PE)	rs2420373	F5	C	T	0.218774	7.27277e-12	-0.126548	0.0184683	46.9523
Pulmonary embolism (PE)	rs6009	F5	T	C	0.948839	2.36755e-14	-0.24276	0.0318211	58.2001
Pulmonary embolism (PE)	rs2187953	F5	A	C	0.218788	7.05505e-12	-0.126624	0.0184676	47.0123
Pulmonary embolism (PE)	rs9332620	F5	C	T	0.222939	1.83358e-12	-0.129253	0.0183426	49.6546
Pulmonary embolism (PE)	rs9332619	F5	G	A	0.222949	1.78855e-12	-0.129317	0.0183427	49.7032
Pulmonary embolism (PE)	rs6427197	F5	C	A	0.948824	2.15477e-14	-0.243072	0.0318114	58.3854
Pulmonary embolism (PE)	rs6670393	F5	A	C	0.222949	1.78855e-12	-0.129317	0.0183427	49.7032
Pulmonary embolism (PE)	rs1121789	F5	A	C	0.222875	1.90152e-12	-0.129193	0.0183472	49.5836
Pulmonary embolism (PE)	rs4656187	F5	C	T	0.223959	9.85372e-13	-0.130654	0.018318	50.8732
Pulmonary embolism (PE)	rs10800453	F5	T	A	0.224006	8.96809e-13	-0.130888	0.0183175	51.0584
Pulmonary embolism (PE)	rs3766109	F5	A	T	0.224016	8.7438e-13	-0.130951	0.0183176	51.107
Pulmonary embolism (PE)	rs6032	F5	T	C	0.224125	7.73749e-13	-0.131209	0.0183106	51.3478
Pulmonary embolism (PE)	rs4525	F5	T	C	0.224041	9.14534e-13	-0.130825	0.0183158	51.0187
Pulmonary embolism (PE)	rs4524	F5	T	C	0.224194	6.60541e-13	-0.131597	0.0183095	51.6582
Pulmonary embolism (PE)	rs6021	F5	T	C	0.224006	8.96809e-13	-0.130887	0.0183176	51.0571
Pulmonary embolism (PE)	rs6017	F5	A	G	0.223975	9.34975e-13	-0.130804	0.0183205	50.9762
Pulmonary embolism (PE)	rs6016	F5	G	A	0.224035	9.3713e-13	-0.130765	0.0183159	50.9714
Pulmonary embolism (PE)	rs2239851	F5	C	A	0.224036	9.40373e-13	-0.130759	0.0183163	50.9645
Pulmonary embolism (PE)	rs6675244	F5	T	C	0.224036	9.47109e-13	-0.130745	0.0183168	50.9508
Pulmonary embolism (PE)	rs6662593	F5	G	A	0.224037	9.48855e-13	-0.130742	0.0183171	50.9468
Pulmonary embolism (PE)	rs6662696	F5	G	A	0.22404	9.56974e-13	-0.130725	0.0183176	50.9308
Pulmonary embolism (PE)	rs9332600	F5	C	T	0.224179	1.60288e-12	-0.129415	0.0183171	49.9178
Pulmonary embolism (PE)	rs9287092	F5	C	A	0.245955	3.61826e-13	-0.129164	0.0177688	52.8405
Pulmonary embolism (PE)	rs1018827	F5	A	G	0.947001	9.33469e-14	-0.23434	0.0314551	55.5023
Pulmonary embolism (PE)	rs9332595	F5	G	C	0.243305	2.02349e-12	-0.125375	0.017827	49.4613
Pulmonary embolism (PE)	rs929130	F5	G	A	0.243293	2.31313e-12	-0.125036	0.0178262	49.1986
Pulmonary embolism (PE)	rs3766110	F5	A	C	0.243302	2.31366e-12	-0.125039	0.0178268	49.1976
Pulmonary embolism (PE)	rs3766111	F5	T	C	0.243302	2.31366e-12	-0.125039	0.0178268	49.1976
Pulmonary embolism (PE)	rs3766112	F5	C	G	0.243302	2.311e-12	-0.125043	0.0178268	49.2008
Pulmonary embolism (PE)	rs3766113	F5	A	G	0.243302	2.311e-12	-0.125042	0.0178268	49.2
Pulmonary embolism (PE)	rs6672595	F5	C	T	0.243302	2.31473e-12	-0.125038	0.0178268	49.1968
Pulmonary embolism (PE)	rs13306345	F5	T	A	0.262825	2.64484e-12	-0.121589	0.0173812	48.9361
Pulmonary embolism (PE)	rs13306344	F5	G	A	0.216205	1.36915e-08	-0.105824	0.0186401	32.2309
Pulmonary embolism (PE)	rs79186925	F5	T	C	0.262722	2.75423e-12	-0.121506	0.0173836	48.8558
Pulmonary embolism (PE)	rs12143223	F5	G	C	0.262855	2.53863e-12	-0.121692	0.0173816	49.0168
Pulmonary embolism (PE)	rs12121164	F5	C	T	0.262825	2.64484e-12	-0.121589	0.0173812	48.9361
Pulmonary embolism (PE)	rs10919186	F5	G	C	0.2628	2.60256e-12	-0.121638	0.0173826	48.9676
Pulmonary embolism (PE)	rs1894695	F5	C	G	0.26289	2.26934e-12	-0.121961	0.0173812	49.236
Pulmonary embolism (PE)	rs1894696	F5	C	T	0.26289	2.26517e-12	-0.121966	0.0173812	49.24
Pulmonary embolism (PE)	rs56100784	F5	TCA	T	0.262921	2.10475e-12	-0.122143	0.0173811	49.3836
Pulmonary embolism (PE)	rs6025	F5	C	T	0.0199807	2.3632e-33	0.548836	0.0456082	144.81
Pulmonary embolism (PE)	rs10158595	F5	C	T	0.263542	2.85036e-12	-0.121341	0.0173718	48.7894
Pulmonary embolism (PE)	rs2420375	F5	G	C	0.263546	2.83139e-12	-0.12136	0.0173722	48.8024
Pulmonary embolism (PE)	rs2420376	F5	G	A	0.263541	2.81903e-12	-0.121373	0.0173727	48.8101
Pulmonary embolism (PE)	rs2420377	F5	G	A	0.26354	2.83857e-12	-0.121364	0.0173738	48.7967
Pulmonary embolism (PE)	rs2213868	F5	G	A	0.942986	1.32617e-12	-0.219205	0.0309108	50.2899
Pulmonary embolism (PE)	rs532158634	C1orf112,SELE	A	G	0.00364344	3.09122e-08	0.594593	0.107401	30.6495
Pulmonary embolism (PE)	rs144194132	HK1	G	A	0.0130667	6.54862e-09	-0.439195	0.0756957	33.6645
Pulmonary embolism (PE)	rs61848159	TACR2	C	T	0.21346	3.63421e-08	-0.102809	0.0186663	30.3351
Pulmonary embolism (PE)	rs12412776	TACR2	G	A	0.218432	3.34549e-08	-0.102137	0.0184952	30.4964
Pulmonary embolism (PE)	rs35793747	TACR2	A	G	0.218274	3.67502e-08	-0.101798	0.0184892	30.3139
Pulmonary embolism (PE)	rs12772559	TACR2	G	C	0.218216	3.53444e-08	-0.101944	0.0184927	30.3894
Pulmonary embolism (PE)	rs12411720	TACR2	T	G	0.229728	8.38301e-09	-0.104554	0.01815	33.1839
Pulmonary embolism (PE)	rs78677622	TSPAN15	C	T	0.109148	2.97577e-18	-0.219695	0.0252165	75.9051
Pulmonary embolism (PE)	rs3028445	TSPAN15	TTTGA	T	0.21323	3.32736e-09	-0.110255	0.0186412	34.9823
Pulmonary embolism (PE)	rs77784890	TSPAN15	G	C	0.10915	2.86088e-18	-0.219793	0.0252148	75.983
Pulmonary embolism (PE)	rs12242391	TSPAN15	C	T	0.109127	2.91608e-18	-0.219733	0.0252141	75.9458
Pulmonary embolism (PE)	rs10998780	TSPAN15	T	A	0.109126	2.89734e-18	-0.219755	0.0252145	75.9586
Pulmonary embolism (PE)	rs55892803	TSPAN15	A	T	0.109536	1.78567e-18	-0.220829	0.0251799	76.9138
Pulmonary embolism (PE)	rs79069746	TSPAN15	T	C	0.109469	1.92708e-18	-0.22073	0.0251932	76.7637
Pulmonary embolism (PE)	rs76628955	TSPAN15	C	T	0.10953	1.68655e-18	-0.221035	0.0251849	77.0268
Pulmonary embolism (PE)	rs7475662	TSPAN15	G	C	0.10953	1.67533e-18	-0.22106	0.0251856	77.0399
Pulmonary embolism (PE)	rs3812705	TSPAN15	A	G	0.215653	4.39177e-09	-0.10892	0.0185594	34.4419
Pulmonary embolism (PE)	rs5030925	TSPAN15	A	C	0.215652	4.39279e-09	-0.108919	0.0185594	34.4413
Pulmonary embolism (PE)	rs12413529	TSPAN15	G	T	0.21563	4.48425e-09	-0.108862	0.0185605	34.4012
Pulmonary embolism (PE)	rs12413523	TSPAN15	C	G	0.214559	2.44596e-09	-0.110991	0.018607	35.5814
Pulmonary embolism (PE)	rs112843485	TSPAN15	T	C	0.109529	1.65615e-18	-0.2211	0.0251864	77.0629
Pulmonary embolism (PE)	rs12413525	TSPAN15	C	A	0.201898	9.86938e-10	-0.116481	0.0190593	37.3505
Pulmonary embolism (PE)	rs77602872	TSPAN15	G	A	0.109529	1.65615e-18	-0.2211	0.0251864	77.0629
Pulmonary embolism (PE)	rs12416520	TSPAN15	A	G	0.216032	6.11083e-09	-0.107821	0.018546	33.7992
Pulmonary embolism (PE)	rs2033371	TSPAN15	G	A	0.215645	4.30794e-09	-0.108986	0.0185606	34.4792
Pulmonary embolism (PE)	rs2033372	TSPAN15	C	G	0.109542	1.55883e-18	-0.221271	0.0251864	77.1821
Pulmonary embolism (PE)	rs34165524	TSPAN15	T	TG	0.110028	9.2045e-19	-0.22237	0.0251425	78.2232
Pulmonary embolism (PE)	rs13377102	TSPAN15	T	A	0.109733	1.54739e-18	-0.221136	0.0251686	77.1971
Pulmonary embolism (PE)	rs12258136	TSPAN15	C	T	0.108905	4.8854e-18	-0.218486	0.025241	74.9263
Pulmonary embolism (PE)	rs12265956	TSPAN15	T	C	0.207204	7.85634e-09	-0.108694	0.0188328	33.3105
Pulmonary embolism (PE)	rs137936874	TSPAN15	G	T	0.014025	3.9213e-08	-0.395013	0.0718943	30.188
Pulmonary embolism (PE)	rs28697194	TSPAN15	T	C	0.20718	8.58341e-09	-0.108423	0.0188347	33.1379
Pulmonary embolism (PE)	rs28463525	TSPAN15	A	T	0.109521	1.15054e-18	-0.222241	0.025199	77.7825
Pulmonary embolism (PE)	rs12260685	TSPAN15	C	T	0.207231	8.28266e-09	-0.108514	0.0188307	33.2077
Pulmonary embolism (PE)	rs12241097	TSPAN15	T	G	0.207233	8.28781e-09	-0.108512	0.0188306	33.2068
Pulmonary embolism (PE)	rs17490626	TSPAN15	G	C	0.107807	1.6959e-19	-0.229624	0.0254252	81.5654
Pulmonary embolism (PE)	rs138843369	TSPAN15	G	T	0.0114339	4.18466e-09	-0.480164	0.0817062	34.5358
Pulmonary embolism (PE)	rs61848397	TSPAN15	C	A	0.196468	2.64545e-11	-0.128688	0.0193079	44.4228
Pulmonary embolism (PE)	rs61848398	TSPAN15	G	A	0.196453	2.64119e-11	-0.128718	0.0193116	44.4265
Pulmonary embolism (PE)	rs35038435	TSPAN15	G	A	0.196417	2.68534e-11	-0.128697	0.0193156	44.3936
Pulmonary embolism (PE)	rs35060419	TSPAN15	A	G	0.196407	2.6996e-11	-0.128682	0.0193155	44.3837
Pulmonary embolism (PE)	rs12784882	TSPAN15	C	G	0.196417	2.66256e-11	-0.12872	0.0193153	44.4109
Pulmonary embolism (PE)	rs80137017	TSPAN15	C	T	0.10788	1.49727e-19	-0.230014	0.02543	81.8118
Pulmonary embolism (PE)	rs17569412	TSPAN15	C	A	0.197084	1.49486e-11	-0.130228	0.0192975	45.5414
Pulmonary embolism (PE)	rs2394563	TSPAN15	G	A	0.197016	1.67649e-11	-0.129899	0.0192965	45.3163
Pulmonary embolism (PE)	rs55668536	TSPAN15	A	G	0.197019	1.6819e-11	-0.129893	0.019297	45.3098
Pulmonary embolism (PE)	rs78707713	TSPAN15	T	C	0.107837	1.91249e-19	-0.229332	0.02543	81.3273
Pulmonary embolism (PE)	rs61848436	TSPAN15	C	T	0.19722	1.55453e-11	-0.13011	0.0192964	45.4641
Pulmonary embolism (PE)	rs3829182	TSPAN15	A	G	0.197084	1.62592e-11	-0.130014	0.0193008	45.3764
Pulmonary embolism (PE)	rs1864589	TSPAN15	T	C	0.187816	1.80842e-12	-0.139108	0.0197357	49.682
Pulmonary embolism (PE)	rs78495787	TSPAN15	T	G	0.0327779	2.95937e-08	-0.250492	0.045184	30.7339
Pulmonary embolism (PE)	rs77364098	TSPAN15	G	T	0.0945935	7.27227e-09	-0.153601	0.0265538	33.4607
Pulmonary embolism (PE)	rs149172666	NEUROG3	G	A	0.0112784	1.83798e-08	-0.460712	0.0818811	31.6586
Pulmonary embolism (PE)	rs187725533	CREB3L1	A	T	0.00417644	8.00018e-11	0.618454	0.095138	42.2578
Pulmonary embolism (PE)	rs149903077	DGKZ	G	T	0.00481239	1.20726e-11	0.608341	0.0897345	45.9595
Pulmonary embolism (PE)	rs147244995	AMBRA1	C	T	0.00512663	9.13061e-13	0.614387	0.0860122	51.0228
Pulmonary embolism (PE)	rs186021435	AMBRA1	T	C	0.00357683	2.94429e-09	0.614867	0.103606	35.2203
Pulmonary embolism (PE)	rs147283716	AMBRA1	C	T	0.00543803	3.13906e-11	0.562401	0.0847003	44.0882
Pulmonary embolism (PE)	rs78807356	AMBRA1	G	T	0.00656935	8.75185e-11	0.515784	0.0795096	42.082
Pulmonary embolism (PE)	rs180791454	AMBRA1	C	T	0.00513045	9.85598e-13	0.612949	0.0859376	50.8724
Pulmonary embolism (PE)	rs141481090	ARHGAP1	C	A	0.00514434	1.25141e-12	0.608554	0.0857168	50.4042
Pulmonary embolism (PE)	rs1799963	F2	G	A	0.00509538	6.3577e-13	0.615681	0.0855993	51.7334
Pulmonary embolism (PE)	rs191945075	LRP4	G	A	0.00549323	3.51237e-11	0.55987	0.0845304	43.8681
Pulmonary embolism (PE)	rs558612832	C11orf49	C	CGTTTTT	0.00508426	2.57271e-10	0.555124	0.0878006	39.9747
Pulmonary embolism (PE)	rs146399108	C11orf49	G	A	0.00506642	5.18681e-11	0.580778	0.0884596	43.1053
Pulmonary embolism (PE)	rs139346768	C11orf49	A	G	0.00509053	3.10942e-10	0.552595	0.087808	39.6046
Pulmonary embolism (PE)	rs149639773	C11orf49	C	T	0.00509123	3.15152e-10	0.552336	0.0877959	39.5784
Pulmonary embolism (PE)	rs182879407	PACSIN3	C	T	0.00535973	6.03615e-10	0.543332	0.0877831	38.3097
Pulmonary embolism (PE)	rs181834699	MADD	G	A	0.0036952	4.88596e-09	0.600071	0.102559	34.234
Pulmonary embolism (PE)	rs542096126	MADD	C	T	0.00369516	4.8863e-09	0.600073	0.102559	34.2342
Pulmonary embolism (PE)	rs532216375	MADD	C	T	0.00369516	4.8863e-09	0.600073	0.102559	34.2342
Pulmonary embolism (PE)	rs982370141	SLC39A13	A	T	0.0036285	1.85674e-08	0.584166	0.103854	31.6392
Pulmonary embolism (PE)	rs563184980	PSMC3	G	A	0.00362758	1.82621e-08	0.584541	0.103868	31.6713
Pulmonary embolism (PE)	rs542424704	RAPSN	C	T	0.00363904	2.10873e-08	0.581926	0.103863	31.3916
Pulmonary embolism (PE)	rs564793635	RAPSN	A	G	0.00364548	2.33986e-08	0.579811	0.10382	31.1897
Pulmonary embolism (PE)	rs186238077	CELF1	T	C	0.00366102	2.84289e-08	0.576627	0.103881	30.8118
Pulmonary embolism (PE)	rs140782944	PTPRJ	T	C	0.00398518	8.27504e-09	0.566125	0.0982385	33.2094
Pulmonary embolism (PE)	rs533868280	OR4C13	C	T	0.00409586	3.63111e-08	0.564171	0.102429	30.3372
Pulmonary embolism (PE)	rs142351376	STAB2	C	T	0.0154203	2.27719e-13	0.404701	0.0552008	53.7499
Pulmonary embolism (PE)	rs77247938	NT5DC3	G	A	0.0620474	2.66932e-12	0.207228	0.0296289	48.9177
Pulmonary embolism (PE)	rs117716477	NT5DC3	C	A	0.0164481	2.25944e-13	0.394158	0.0537551	53.7652
Pulmonary embolism (PE)	rs10507170	NT5DC3	G	A	0.0739255	2.88483e-10	0.173884	0.0275795	39.7509
Pulmonary embolism (PE)	rs60603839	NT5DC3	G	C	0.0640349	3.17614e-11	0.194024	0.0292285	44.0654
Pulmonary embolism (PE)	rs117821664	NT5DC3	C	T	0.0621	4.20533e-12	0.204889	0.029565	48.0266
Pulmonary embolism (PE)	rs73386129	NT5DC3	G	T	0.06403	3.26212e-11	0.193842	0.0292186	44.0126
Pulmonary embolism (PE)	rs187503377	NT5DC3	C	T	0.0154546	3.47536e-12	0.386239	0.0555178	48.4003
Pulmonary embolism (PE)	rs116887041	NT5DC3	G	A	0.0620926	4.42588e-12	0.204607	0.0295552	47.9262
Pulmonary embolism (PE)	rs73386140	NT5DC3	T	C	0.064103	3.48658e-11	0.193448	0.0292023	43.8828
Pulmonary embolism (PE)	rs73386143	NT5DC3	G	T	0.064103	3.48658e-11	0.193448	0.0292023	43.8828
Pulmonary embolism (PE)	rs61002956	NT5DC3	G	A	0.0640284	3.30979e-11	0.193742	0.0292129	43.9844
Pulmonary embolism (PE)	rs73386170	HSP90B1	G	A	0.0640284	3.30979e-11	0.193742	0.0292129	43.9844
Pulmonary embolism (PE)	rs60729918	HSP90B1	T	C	0.0640284	3.30979e-11	0.193742	0.0292129	43.9844
Pulmonary embolism (PE)	rs59681540	HSP90B1	C	T	0.0640284	3.30979e-11	0.193742	0.0292129	43.9844
Pulmonary embolism (PE)	rs60163398	HSP90B1	ACAGTG	A	0.0640284	3.30979e-11	0.193742	0.0292129	43.9844
Pulmonary embolism (PE)	rs117465093	HSP90B1	T	C	0.0619814	3.55059e-12	0.205497	0.0295508	48.3585
Pulmonary embolism (PE)	rs80096598	HSP90B1	A	C	0.0619813	3.56451e-12	0.205481	0.029551	48.3503
Pulmonary embolism (PE)	rs73388220	HSP90B1	C	T	0.0639979	3.20701e-11	0.193846	0.029208	44.0464
Pulmonary embolism (PE)	rs145277146	HSP90B1	G	A	0.061975	3.38688e-12	0.205686	0.0295498	48.4507
Pulmonary embolism (PE)	rs117468318	HSP90B1	A	T	0.0163744	1.77705e-13	0.395623	0.0537198	54.2368
Pulmonary embolism (PE)	rs17797090	HSP90B1	G	A	0.0639829	3.06337e-11	0.194055	0.0292098	44.136
Pulmonary embolism (PE)	rs73177929	HSP90B1	C	T	0.0766732	8.58994e-10	0.16639	0.0271275	37.6214
Pulmonary embolism (PE)	rs142957286	HSP90B1	ATTCAGTT	A	0.0766384	8.73152e-10	0.166282	0.0271214	37.5895
Pulmonary embolism (PE)	rs151307201	HSP90B1	G	T	0.0163527	1.94491e-13	0.394965	0.0537183	54.0596
Pulmonary embolism (PE)	rs386765930	HSP90B1	TAACCTC	T	0.0893542	8.78213e-13	0.180222	0.0252116	51.0993
Pulmonary embolism (PE)	rs61295344	HSP90B1	AAAGTGCTAGGATTACAGGCGTGAGC	A	0.0893537	8.77607e-13	0.180225	0.0252118	51.1002
Pulmonary embolism (PE)	rs10861148	HSP90B1	C	A	0.0894466	9.93802e-13	0.179766	0.0252077	50.8568
Pulmonary embolism (PE)	rs2164747	C12orf73,HSP90B1	A	G	0.0891133	1.33783e-12	0.17899	0.0252442	50.2729
Pulmonary embolism (PE)	rs7310423	C12orf73	T	C	0.0892868	7.41993e-13	0.180794	0.0252101	51.4303
Pulmonary embolism (PE)	rs117048958	C12orf73	C	T	0.0616385	2.48943e-12	0.207122	0.0295724	49.0546
Pulmonary embolism (PE)	rs77165492	C12orf73	T	C	0.0719233	3.0311e-14	0.209269	0.0275462	57.7147
Pulmonary embolism (PE)	rs76093694	C12orf73	C	A	0.0719187	3.10814e-14	0.209196	0.0275485	57.6648
Pulmonary embolism (PE)	rs4135054	TDG	C	T	0.0893312	8.8247e-13	0.180285	0.0252228	51.0896
Pulmonary embolism (PE)	rs4135064	TDG	C	T	0.0719114	3.4906e-14	0.208958	0.0275718	57.4365
Pulmonary embolism (PE)	rs4135105	TDG	C	T	0.0159824	1.00115e-12	0.38813	0.0544336	50.8417
Pulmonary embolism (PE)	rs4135110	TDG	G	A	0.0500343	1.08968e-12	0.229877	0.0322922	50.6752
Pulmonary embolism (PE)	rs74366368	GLT8D2	A	G	0.0500674	1.46791e-12	0.228693	0.0323128	50.0906
Pulmonary embolism (PE)	rs79327130	GLT8D2	C	T	0.0492168	3.48257e-12	0.226737	0.0325926	48.3957
Pulmonary embolism (PE)	rs11613576	GLT8D2	C	T	0.0496878	2.54214e-12	0.227147	0.0324451	49.0135
Pulmonary embolism (PE)	rs58736839	GLT8D2	T	C	0.0459175	5.42251e-13	0.241592	0.033488	52.0459
Pulmonary embolism (PE)	rs201530598	GLT8D2	GA	G	0.0163176	3.50106e-13	0.391409	0.0538125	52.9048
Pulmonary embolism (PE)	rs551810062	GLT8D2	G	A	0.0165534	7.78395e-13	0.383846	0.053573	51.336
Pulmonary embolism (PE)	rs118108148	GLT8D2	A	T	0.0159645	8.49376e-13	0.389441	0.0544449	51.1645
Pulmonary embolism (PE)	rs117996514	GLT8D2	C	A	0.0167191	1.02282e-12	0.37971	0.0532747	50.7998
Pulmonary embolism (PE)	rs117319545	GLT8D2	G	A	0.0163014	4.27563e-13	0.390732	0.0539197	52.5125
Pulmonary embolism (PE)	rs117238625	GLT8D2	G	A	0.0163018	4.29536e-13	0.390727	0.0539238	52.5032
Pulmonary embolism (PE)	rs116997538	GLT8D2	C	T	0.0159713	8.6836e-13	0.389671	0.0545002	51.1211
Pulmonary embolism (PE)	rs191631370	TXNRD1	T	A	0.0145066	2.23743e-09	0.346399	0.0579306	35.755
Pulmonary embolism (PE)	rs942393965	MCF2L	C	T	0.0151712	3.79036e-08	-0.384963	0.0699888	30.2539
Pulmonary embolism (PE)	rs568849616	F7	G	A	0.0185382	1.37784e-12	-0.451176	0.0636692	50.215
Pulmonary embolism (PE)	rs61753266	F10	G	A	0.0182856	3.34503e-13	-0.467166	0.0641736	52.9944
Pulmonary embolism (PE)	rs576118241	PCID2	G	A	0.0175127	5.31863e-12	-0.456265	0.0661561	47.5658
Pulmonary embolism (PE)	rs147431611	CUL4A	G	A	0.0265537	6.64401e-09	-0.302101	0.0520893	33.6362
Pulmonary embolism (PE)	rs550842492	CUL4A	C	A	0.0185092	6.57052e-12	-0.442011	0.0643703	47.1515
Pulmonary embolism (PE)	rs187713100	CUL4A	C	G	0.0185095	6.64814e-12	-0.441895	0.0643691	47.1285
Pulmonary embolism (PE)	rs568782666	LAMP1	G	T	0.0189197	4.07193e-12	-0.444321	0.0640725	48.0895
Pulmonary embolism (PE)	rs574794090	GRTP1	C	T	0.0202191	7.46277e-11	-0.393383	0.0604177	42.3938
Pulmonary embolism (PE)	rs8106542	SLC44A2	C	T	0.824805	3.94185e-12	0.14048	0.0202443	48.153
Pulmonary embolism (PE)	rs8107248	SLC44A2	A	G	0.823123	3.3861e-12	0.140223	0.020145	48.4511
Pulmonary embolism (PE)	rs33959587	SLC44A2	CT	C	0.823105	3.14268e-12	0.140408	0.0201412	48.5974
Pulmonary embolism (PE)	rs8106664	SLC44A2	G	T	0.823046	4.06256e-12	0.139614	0.0201319	48.0937
Pulmonary embolism (PE)	rs2043305	SLC44A2	A	G	0.82458	3.39938e-12	0.140708	0.0202162	48.4438
Pulmonary embolism (PE)	rs2885055	SLC44A2	G	A	0.823169	4.18504e-12	0.139713	0.0201583	48.0359
Pulmonary embolism (PE)	rs7250421	SLC44A2	T	C	0.824562	3.61493e-12	0.140522	0.0202147	48.323
Pulmonary embolism (PE)	rs12979469	SLC44A2	G	A	0.803014	5.14055e-10	0.119737	0.0192666	38.6231
Pulmonary embolism (PE)	rs8112355	SLC44A2	T	C	0.825021	2.89601e-12	0.141293	0.0202348	48.7577
Pulmonary embolism (PE)	rs8113212	SLC44A2	A	G	0.81008	2.2075e-11	0.130836	0.0195523	44.7774
Pulmonary embolism (PE)	rs3760647	SLC44A2	A	G	0.810102	1.33199e-11	0.132326	0.01956	45.767
Pulmonary embolism (PE)	rs28860769	SLC44A2	A	G	0.818616	9.66941e-12	0.135683	0.0199201	46.3946
Pulmonary embolism (PE)	rs3087969	SLC44A2	C	T	0.824765	1.26999e-12	0.143597	0.0202319	50.3753
Pulmonary embolism (PE)	rs8109681	SLC44A2	A	G	0.824767	1.27673e-12	0.143583	0.0202321	50.3645
Pulmonary embolism (PE)	rs8109412	SLC44A2	C	T	0.824766	1.27262e-12	0.143593	0.0202321	50.3715
Pulmonary embolism (PE)	rs8108741	SLC44A2	G	A	0.823289	1.1413e-12	0.143349	0.0201551	50.5847
Pulmonary embolism (PE)	rs8110055	SLC44A2	A	C	0.824766	1.27028e-12	0.143598	0.0202321	50.375
Pulmonary embolism (PE)	rs1036230	SLC44A2	G	A	0.824729	1.36113e-12	0.143446	0.020238	50.2391
Pulmonary embolism (PE)	rs2360742	SLC44A2	T	C	0.82478	1.33321e-12	0.143522	0.0202405	50.2799
Pulmonary embolism (PE)	rs4548995	SLC44A2	G	C	0.824716	1.25574e-12	0.143689	0.0202405	50.397
Pulmonary embolism (PE)	rs8105546	SLC44A2	G	A	0.824778	1.40864e-12	0.143355	0.0202387	50.1719
Pulmonary embolism (PE)	rs10414622	SLC44A2	A	T	0.824735	1.32954e-12	0.143493	0.0202353	50.2854
Pulmonary embolism (PE)	rs12710257	SLC44A2	A	G	0.847663	6.80456e-12	0.147294	0.0214661	47.083
Pulmonary embolism (PE)	rs12972963	SLC44A2	A	G	0.824794	1.55346e-12	0.143029	0.0202316	49.979
Pulmonary embolism (PE)	rs2288904	SLC44A2	A	G	0.824775	1.73261e-12	0.142754	0.020236	49.7654
Pulmonary embolism (PE)	rs1560711	SLC44A2	C	T	0.824187	8.0094e-13	0.144704	0.0202073	51.2796
Pulmonary embolism (PE)	rs1560710	SLC44A2	C	T	0.824797	1.59294e-12	0.142932	0.0202277	49.9305
Pulmonary embolism (PE)	rs1560709	SLC44A2	G	T	0.824797	1.59294e-12	0.142932	0.0202277	49.9305
Pulmonary embolism (PE)	rs9797854	SLC44A2	C	T	0.824794	1.56964e-12	0.142974	0.0202278	49.9594
Pulmonary embolism (PE)	rs9797861	SLC44A2	C	T	0.824991	1.42758e-12	0.143359	0.0202446	50.1454
Pulmonary embolism (PE)	rs62129986	SLC44A2	G	A	0.824792	1.56819e-12	0.142975	0.0202276	49.961
Pulmonary embolism (PE)	rs3843750	SLC44A2	C	G	0.725066	7.62851e-09	0.0980691	0.0169773	33.3678
Pulmonary embolism (PE)	rs3843751	SLC44A2	C	T	0.725026	7.37276e-09	0.0981568	0.0169757	33.4338
Pulmonary embolism (PE)	rs3859514	SLC44A2	T	C	0.716382	4.71715e-09	0.0984591	0.0168109	34.3028
Pulmonary embolism (PE)	rs1560708	SLC44A2	T	C	0.71641	4.1379e-09	0.0988316	0.0168121	34.5579
Pulmonary embolism (PE)	rs34277129	SLC44A2	TG	T	0.725067	8.19559e-09	0.0978667	0.0169778	33.2282
Pulmonary embolism (PE)	rs10405617	SLC44A2	A	G	0.725107	9.25913e-09	0.0974946	0.016974	32.9908
Pulmonary embolism (PE)	rs1053007	SLC44A2	A	G	0.716702	7.5645e-09	0.0971344	0.0168114	33.384
Pulmonary embolism (PE)	rs10948	SLC44A2	G	T	0.725119	9.41651e-09	0.0974377	0.0169725	32.9581
Pulmonary embolism (PE)	rs4023849	SLC44A2	C	CCT	0.72514	9.99701e-09	0.0972665	0.0169726	32.842
Pulmonary embolism (PE)	rs1975163	SLC44A2	T	C	0.726556	1.17991e-08	0.0969653	0.0170037	32.5196
Pulmonary embolism (PE)	rs10405536	SLC44A2	G	A	0.71666	8.01512e-09	0.0969656	0.0168106	33.2712
Pulmonary embolism (PE)	rs35449215	SLC44A2	TG	T	0.724879	1.16375e-08	0.0967994	0.0169676	32.5465
Pulmonary embolism (PE)	rs11085743	SLC44A2	G	A	0.716712	7.93433e-09	0.0969853	0.016809	33.2911
Pulmonary embolism (PE)	rs4804514	ILF3	G	T	0.716714	8.06158e-09	0.0969337	0.0168079	33.26
Pulmonary embolism (PE)	rs3810155	ILF3	C	G	0.716715	8.09077e-09	0.0969226	0.0168077	33.2532
Pulmonary embolism (PE)	rs3810154	ILF3	G	A	0.716715	8.08928e-09	0.0969231	0.0168077	33.2536
Pulmonary embolism (PE)	rs7250071	ILF3	C	T	0.716713	8.08574e-09	0.0969219	0.0168073	33.2543
Pulmonary embolism (PE)	rs10417412	ILF3	A	C	0.725159	9.82358e-09	0.0972976	0.0169693	32.8758
Pulmonary embolism (PE)	rs6511707	ILF3	G	A	0.71675	7.58298e-09	0.0971106	0.0168085	33.3792
Pulmonary embolism (PE)	rs2360944	ILF3	T	C	0.725161	9.93665e-09	0.0972591	0.0169683	32.8537
Pulmonary embolism (PE)	rs7248558	ILF3	A	G	0.724796	1.54067e-08	0.0959504	0.0169614	32.0015
Pulmonary embolism (PE)	rs10407692	ILF3	A	G	0.716171	9.33405e-09	0.0964668	0.016799	32.9753
Pulmonary embolism (PE)	rs2060236	ILF3	G	C	0.716746	7.7852e-09	0.0970294	0.0168073	33.3281
Pulmonary embolism (PE)	rs2043304	ILF3	T	C	0.716746	7.78485e-09	0.0970296	0.0168073	33.3283
Pulmonary embolism (PE)	rs10419865	ILF3	G	C	0.697657	8.82226e-09	0.0947548	0.0164735	33.085
Pulmonary embolism (PE)	rs4435370	ILF3	G	A	0.72664	1.15886e-08	0.0969953	0.0169998	32.5547
Pulmonary embolism (PE)	rs34046714	ILF3	G	A	0.726646	1.13737e-08	0.0970514	0.0170001	32.5912
Pulmonary embolism (PE)	rs8113002	ILF3	A	T	0.716747	7.7983e-09	0.097025	0.0168074	33.3247
Pulmonary embolism (PE)	rs8099926	ILF3	A	G	0.726641	1.1637e-08	0.0969834	0.0169998	32.5467
Pulmonary embolism (PE)	rs2360943	ILF3	A	G	0.716747	7.81538e-09	0.0970191	0.0168074	33.3206
Pulmonary embolism (PE)	rs2360942	ILF3	G	A	0.725164	1.00526e-08	0.0972253	0.0169682	32.8312
Pulmonary embolism (PE)	rs35797662	ILF3	G	GT	0.724528	1.3938e-08	0.0962193	0.0169575	32.1959
Pulmonary embolism (PE)	rs10407923	ILF3	T	C	0.726621	1.16455e-08	0.0969808	0.0169998	32.545
Pulmonary embolism (PE)	rs1982075	ILF3	C	G	0.725166	1.01328e-08	0.0972022	0.0169682	32.8156
Pulmonary embolism (PE)	rs6511708	ILF3	T	C	0.726696	1.58774e-08	0.0961235	0.0170076	31.9428
Pulmonary embolism (PE)	rs2738042	ILF3	G	C	0.726643	1.17818e-08	0.0969473	0.0169998	32.5225
Pulmonary embolism (PE)	rs2569512	ILF3	T	C	0.725166	1.01662e-08	0.0971926	0.0169682	32.8091
Pulmonary embolism (PE)	rs2738039	ILF3	A	G	0.725167	1.01761e-08	0.09719	0.0169682	32.8074
Pulmonary embolism (PE)	rs2229383	ILF3	G	T	0.716747	7.87807e-09	0.0969969	0.0168075	33.305
Pulmonary embolism (PE)	rs2742313	ILF3	T	C	0.716735	8.66922e-09	0.0967303	0.0168083	33.119
Pulmonary embolism (PE)	rs8102380	ILF3	G	A	0.726594	1.28706e-08	0.0967008	0.0170015	32.3508
Pulmonary embolism (PE)	rs2010492	ILF3	A	G	0.726793	1.11637e-08	0.0971622	0.0170101	32.6273
Pulmonary embolism (PE)	rs8107719	ILF3	T	C	0.725167	1.1539e-08	0.0968657	0.0169749	32.5631
Pulmonary embolism (PE)	rs1975161	ILF3	T	C	0.716749	8.88853e-09	0.0966962	0.0168147	33.0705
Pulmonary embolism (PE)	rs4804519	QTRT1	C	T	0.725216	1.14773e-08	0.0969191	0.0169816	32.5733
Pulmonary embolism (PE)	rs544365	ZNF444	A	G	0.94379	2.80789e-08	-0.17256	0.0310751	30.8358
Pulmonary embolism (PE)	rs517021	ZNF444	G	A	0.94379	2.82957e-08	-0.17252	0.0310753	30.8211
Pulmonary embolism (PE)	rs490345	ZNF444	A	G	0.94379	2.84702e-08	-0.172487	0.0310754	30.8091
Pulmonary embolism (PE)	rs678540	ZNF444	T	C	0.943799	2.93846e-08	-0.17235	0.0310816	30.7479
Pulmonary embolism (PE)	rs677127	ZNF444	G	T	0.94379	2.85443e-08	-0.172473	0.0310755	30.8039
Pulmonary embolism (PE)	rs665857	ZNF444	G	A	0.94379	2.86101e-08	-0.172461	0.0310756	30.7994
Pulmonary embolism (PE)	rs665082	ZNF444	G	C	0.941415	8.42229e-09	-0.175581	0.030484	33.175
Pulmonary embolism (PE)	rs662763	ZNF444	G	C	0.94379	2.87329e-08	-0.172438	0.0310756	30.7912
Pulmonary embolism (PE)	rs662308	ZNF444	A	G	0.94379	2.87634e-08	-0.172433	0.0310756	30.7894
Pulmonary embolism (PE)	rs565879	ZNF444	A	G	0.94379	2.87541e-08	-0.172434	0.0310756	30.7898
Pulmonary embolism (PE)	rs2637093	ZNF444	A	G	0.943737	3.06302e-08	-0.172092	0.031076	30.667
Pulmonary embolism (PE)	rs2631628	ZNF444	G	A	0.943761	3.09735e-08	-0.172013	0.0310726	30.6455
Pulmonary embolism (PE)	rs2637092	ZNF444	A	T	0.94379	2.88211e-08	-0.172421	0.0310756	30.7851
Pulmonary embolism (PE)	rs2631627	ZNF444	A	C	0.943789	2.87852e-08	-0.172436	0.0310769	30.7879
Pulmonary embolism (PE)	rs2637088	ZNF444	T	G	0.943776	2.74941e-08	-0.172748	0.0310883	30.8768
Pulmonary embolism (PE)	rs2637114	ZNF444	T	C	0.944101	2.93454e-08	-0.173134	0.0312218	30.7503
Pulmonary embolism (PE)	rs2631625	ZNF444	C	A	0.944013	3.2107e-08	-0.172655	0.0312241	30.5758
Pulmonary embolism (PE)	rs667523	ZNF444	A	G	0.941566	9.42389e-09	-0.175759	0.0306159	32.9565
Pulmonary embolism (PE)	rs669866	ZNF444	G	A	0.941525	9.1772e-09	-0.17577	0.0305939	33.008
Pulmonary embolism (PE)	rs545570	ZNF444	T	G	0.941524	9.13777e-09	-0.175781	0.0305919	33.0165
Pulmonary embolism (PE)	rs193052532	NSUN3	C	T	0.0128543	4.60893e-08	0.328656	0.0601298	29.8747
Pulmonary embolism (PE)	rs559064016	SFRP2	C	T	0.0277307	4.24512e-08	-0.271163	0.0494793	30.034
Pulmonary embolism (PE)	rs1198297916	SFRP2	C	G	0.00147504	3.18486e-08	-3.2124	0.580803	30.5916
Pulmonary embolism (PE)	rs143812550	DCHS2	A	G	0.0719277	1.05434e-10	-0.199812	0.0309357	41.718
Pulmonary embolism (PE)	rs1416349709	DCHS2	T	G	0.00342614	1.19911e-08	0.643721	0.112936	32.4886
Pulmonary embolism (PE)	rs146105590	DCHS2	C	T	0.0197027	7.2788e-09	0.288384	0.0498559	33.4587
Pulmonary embolism (PE)	rs147119911	DCHS2	A	G	0.0198765	4.42252e-09	0.290188	0.0494563	34.4283
Pulmonary embolism (PE)	rs148337155	DCHS2	A	G	0.019968	1.71415e-09	0.296701	0.0492629	36.2742
Pulmonary embolism (PE)	rs75404882	DCHS2	G	A	0.0623862	2.70583e-08	0.166375	0.0299264	30.9077
Pulmonary embolism (PE)	rs4634201	PLRG1	C	T	0.779649	8.45668e-16	-0.141817	0.0176227	64.7607
Pulmonary embolism (PE)	rs4513546	PLRG1	G	A	0.781574	1.5787e-15	-0.140903	0.0176778	63.5308
Pulmonary embolism (PE)	rs4235247	PLRG1	A	G	0.783222	1.21563e-15	-0.141756	0.0177132	64.0455
Pulmonary embolism (PE)	rs11737319	PLRG1	C	G	0.173801	3.61393e-10	-0.12729	0.020302	39.3107
Pulmonary embolism (PE)	rs150244948	PLRG1	T	C	0.0275371	2.09127e-09	0.256994	0.0428999	35.8867
Pulmonary embolism (PE)	rs4642230	PLRG1	A	G	0.759555	4.90682e-18	-0.148201	0.0171222	74.9175
Pulmonary embolism (PE)	rs4498117	PLRG1	T	C	0.256592	1.50383e-22	0.163231	0.0167061	95.4674
Pulmonary embolism (PE)	rs4560392	PLRG1	A	G	0.455325	3.8539e-15	0.117916	0.0150028	61.7733
Pulmonary embolism (PE)	rs12642646	PLRG1	G	A	0.45538	4.06537e-15	0.117814	0.0150026	61.6681
Pulmonary embolism (PE)	rs62330386	PLRG1	T	G	0.45533	3.82208e-15	0.117924	0.0150018	61.7899
Pulmonary embolism (PE)	rs62330387	PLRG1	A	C	0.455345	3.86456e-15	0.117898	0.0150012	61.7676
Pulmonary embolism (PE)	rs35801300	PLRG1	A	G	0.25967	5.62989e-23	0.164273	0.0166441	97.4118
Pulmonary embolism (PE)	rs6834088	PLRG1	A	T	0.493711	3.29762e-28	0.164929	0.0149755	121.292
Pulmonary embolism (PE)	rs6811815	PLRG1	T	A	0.493715	3.29686e-28	0.164924	0.014975	121.293
Pulmonary embolism (PE)	rs10030068	PLRG1	A	T	0.267553	1.11789e-23	0.165364	0.0164859	100.614
Pulmonary embolism (PE)	rs10008078	PLRG1	G	A	0.267554	1.25893e-23	0.165168	0.0164857	100.378
Pulmonary embolism (PE)	rs35455333	PLRG1	T	G	0.267556	1.08293e-23	0.165415	0.0164859	100.676
Pulmonary embolism (PE)	rs13147579	PLRG1	C	T	0.26756	1.05536e-23	0.165456	0.0164857	100.728
Pulmonary embolism (PE)	rs13123551	PLRG1	T	A	0.507423	1.10484e-27	0.163458	0.0149909	118.893
Pulmonary embolism (PE)	rs7662567	PLRG1	T	C	0.269761	1.39059e-23	0.164657	0.0164507	100.182
Pulmonary embolism (PE)	rs7689945	PLRG1	C	T	0.507206	8.41395e-28	0.163798	0.0149881	119.433
Pulmonary embolism (PE)	rs13435101	PLRG1	C	A	0.506963	7.95976e-28	0.163867	0.0149875	119.543
Pulmonary embolism (PE)	rs13435192	PLRG1	C	T	0.507224	7.32487e-28	0.16398	0.0149874	119.71
Pulmonary embolism (PE)	rs35813748	PLRG1	C	A	0.267566	9.46673e-24	0.165607	0.0164832	100.943
Pulmonary embolism (PE)	rs6819508	PLRG1	A	G	0.821987	4.6153e-17	0.17026	0.0202785	70.4942
Pulmonary embolism (PE)	rs6850567	PLRG1	T	A	0.507255	7.09741e-28	0.163987	0.0149842	119.771
Pulmonary embolism (PE)	rs12511469	PLRG1	T	A	0.267633	7.95793e-24	0.165876	0.0164819	101.287
Pulmonary embolism (PE)	rs34662678	PLRG1	C	T	0.26976	9.33899e-24	0.165228	0.0164432	100.971
Pulmonary embolism (PE)	rs10034909	PLRG1	A	T	0.732427	6.68806e-24	-0.166114	0.0164775	101.632
Pulmonary embolism (PE)	rs6536022	PLRG1	A	G	0.267554	7.15319e-24	0.166005	0.0164776	101.497
Pulmonary embolism (PE)	rs12642770	PLRG1	T	C	0.273034	1.13292e-22	0.160575	0.0163863	96.0272
Pulmonary embolism (PE)	rs12645631	PLRG1	A	G	0.819951	4.31519e-17	0.169565	0.0201767	70.6272
Pulmonary embolism (PE)	rs7698829	PLRG1	C	T	0.819951	4.30824e-17	0.16957	0.0201768	70.6307
Pulmonary embolism (PE)	rs6829092	PLRG1	C	T	0.270791	1.43087e-22	0.160539	0.0164221	95.5661
Pulmonary embolism (PE)	rs28365896	PLRG1	T	C	0.103703	5.46638e-11	0.156246	0.0238264	43.0032
Pulmonary embolism (PE)	rs12648258	PLRG1	T	A	0.268324	1.24222e-23	0.164859	0.0164526	100.405
Pulmonary embolism (PE)	rs4557243	FGB	A	G	0.871454	2.78805e-19	0.211386	0.0235481	80.5825
Pulmonary embolism (PE)	rs1025154	FGB	T	C	0.268524	9.27684e-24	0.165255	0.0164449	100.983
Pulmonary embolism (PE)	rs1800788	FGB	C	T	0.268582	1.38516e-23	0.16456	0.0164404	100.19
Pulmonary embolism (PE)	rs2227439	FGB	T	C	0.862935	4.01791e-20	0.210242	0.0228833	84.4115
Pulmonary embolism (PE)	rs12512879	FGB	G	T	0.228857	4.76212e-20	0.159253	0.0173682	84.0748
Pulmonary embolism (PE)	rs4463047	FGB	T	C	0.178635	1.57181e-20	0.175157	0.0188584	86.2671
Pulmonary embolism (PE)	rs6536023	FGB	G	A	0.156668	6.92468e-18	0.171362	0.0198885	74.2378
Pulmonary embolism (PE)	rs6825454	FGA	T	C	0.316726	5.23239e-43	0.215341	0.0156634	189.009
Pulmonary embolism (PE)	rs4550901	FGA	A	C	0.856037	1.6788e-18	0.19551	0.0222752	77.0362
Pulmonary embolism (PE)	rs4308349	FGA	G	A	0.853814	2.75169e-18	0.192907	0.0221192	76.0601
Pulmonary embolism (PE)	rs56010410	FGA	T	C	0.315226	1.43979e-43	0.21693	0.0156729	191.576
Pulmonary embolism (PE)	rs11099961	FGA	C	T	0.314532	3.0297e-43	0.216256	0.0156849	190.096
Pulmonary embolism (PE)	rs6050	FGA	T	C	0.314255	6.00344e-43	0.215485	0.0156852	188.736
Pulmonary embolism (PE)	rs2070018	FGA	G	A	0.853793	2.45132e-18	0.193195	0.022119	76.2888
Pulmonary embolism (PE)	rs2070011	FGA	T	C	0.539458	3.21662e-12	-0.104408	0.0149842	48.5513
Pulmonary embolism (PE)	rs58686431	FGA	G	GTA	0.310515	4.58775e-42	0.214384	0.0157751	184.689
Pulmonary embolism (PE)	rs2070009	FGA	C	A	0.539495	2.54214e-12	-0.104936	0.0149888	49.0135
Pulmonary embolism (PE)	rs2070008	FGA	C	T	0.85334	2.22382e-18	0.193215	0.0220936	76.4801
Pulmonary embolism (PE)	rs2070006	FGA	T	C	0.539488	2.91877e-12	-0.104632	0.0149868	48.7429
Pulmonary embolism (PE)	rs13109457	FGA	G	A	0.314048	8.13954e-44	0.217799	0.0156893	192.71
Pulmonary embolism (PE)	rs7659613	FGA	C	G	0.539238	2.31633e-12	-0.105138	0.0149898	49.1958
Pulmonary embolism (PE)	rs4696596	FGA	C	T	0.539225	2.27615e-12	-0.105178	0.0149903	49.2299
Pulmonary embolism (PE)	rs35147053	FGA	A	G	0.31429	6.95665e-44	0.217961	0.0156883	193.022
Pulmonary embolism (PE)	rs7659024	FGG	G	A	0.301367	7.36207e-47	0.227299	0.0158115	206.656
Pulmonary embolism (PE)	rs1118823	FGG	A	T	0.615375	3.94548e-29	0.17417	0.0155468	125.506
Pulmonary embolism (PE)	rs1118824	FGG	G	A	0.614556	1.74301e-29	0.175198	0.0155386	127.126
Pulmonary embolism (PE)	rs2066865	FGG	G	A	0.301453	5.84655e-47	0.227484	0.0158067	207.119
Pulmonary embolism (PE)	rs191297318	FGG	G	A	0.0490561	1.31826e-15	-0.302978	0.037906	63.8861
Pulmonary embolism (PE)	rs2066864	FGG	G	A	0.301329	7.88678e-47	0.227244	0.0158129	206.52
Pulmonary embolism (PE)	rs1049636	FGG	G	A	0.61423	3.30598e-29	0.174239	0.0155313	125.856
Pulmonary embolism (PE)	rs2066861	FGG	C	T	0.301159	6.49681e-47	0.227502	0.015816	206.908
Pulmonary embolism (PE)	rs2066854	FGG	T	A	0.307574	6.95184e-45	0.221391	0.0157492	197.607
Pulmonary embolism (PE)	rs71600341	FGG	ACT	A	0.301195	9.30465e-47	0.227064	0.0158129	206.193
Pulmonary embolism (PE)	rs12644950	FGG	G	A	0.307206	1.16869e-44	0.220872	0.0157536	196.572
Pulmonary embolism (PE)	rs28742142	FGG	C	T	0.621263	3.60745e-28	0.171695	0.0156013	121.114
Pulmonary embolism (PE)	rs13130318	FGG	T	G	0.307394	6.46696e-45	0.221484	0.0157501	197.751
Pulmonary embolism (PE)	rs12648395	LRAT	C	T	0.613651	5.23359e-29	0.1736	0.0155307	124.945
Pulmonary embolism (PE)	rs7681423	LRAT	C	T	0.342591	1.22603e-42	0.21107	0.015422	187.315
Pulmonary embolism (PE)	rs6536024	LRAT	T	C	0.487576	5.94292e-31	0.17266	0.0149248	133.834
Pulmonary embolism (PE)	rs7654093	LRAT	A	T	0.306869	1.09799e-44	0.222899	0.0158931	196.698
Pulmonary embolism (PE)	rs11352714	LRAT	CT	C	0.440293	5.08745e-34	0.18354	0.015094	147.861
Pulmonary embolism (PE)	rs7660987	LRAT	A	T	0.358558	1.65959e-17	0.133313	0.0156555	72.5122
Pulmonary embolism (PE)	rs1444958516	LRAT	C	T	0.000202325	1.6862e-08	-22.8566	4.05154	31.8261
Pulmonary embolism (PE)	rs149349217	LRAT	T	C	0.059073	5.02921e-14	-0.25764	0.0342099	56.7183
Pulmonary embolism (PE)	rs137886410	LRAT	A	G	0.0590714	5.05243e-14	-0.257602	0.0342076	56.7092
Pulmonary embolism (PE)	rs142099081	LRAT	C	T	0.0590714	5.05243e-14	-0.257602	0.0342076	56.7092
Pulmonary embolism (PE)	rs990069640	RBM46	G	A	0.00136016	9.24315e-09	-3.71883	0.647421	32.9943
Pulmonary embolism (PE)	rs72683244	RBM46	C	T	0.0598604	3.94566e-10	-0.211275	0.0337707	39.1396
Pulmonary embolism (PE)	rs184537694	RBM46	A	G	0.0476467	2.90436e-09	-0.222636	0.0375003	35.2469
Pulmonary embolism (PE)	rs34270326	RBM46	G	GT	0.06042	3.05858e-09	-0.196702	0.0331795	35.1462
Pulmonary embolism (PE)	rs28584824	RBM46	C	A	0.085357	2.6924e-08	-0.155264	0.0279234	30.9175
Pulmonary embolism (PE)	rs6816960	RBM46	T	A	0.0845243	2.94524e-08	-0.155418	0.0280302	30.7433
Pulmonary embolism (PE)	rs7376122	RBM46	T	C	0.914886	3.82446e-08	0.153526	0.0279201	30.2364
Pulmonary embolism (PE)	rs139917338	RBM46	C	G	0.0494738	1.42262e-08	-0.207327	0.0365614	32.1563
Pulmonary embolism (PE)	rs59409622	RBM46	G	A	0.0859418	3.42137e-08	-0.153351	0.0277891	30.4526
Pulmonary embolism (PE)	rs76637910	RBM46	C	T	0.0859398	3.46011e-08	-0.153291	0.0277881	30.431
Pulmonary embolism (PE)	rs114711727	RBM46	A	G	0.0494672	1.52461e-08	-0.206842	0.0365524	32.0218
Pulmonary embolism (PE)	rs17032274	RBM46	T	C	0.0859186	3.76106e-08	-0.152844	0.0277812	30.2688
Pulmonary embolism (PE)	rs140042819	RBM46	CACTT	C	0.0859185	3.76444e-08	-0.152841	0.0277813	30.2674
Pulmonary embolism (PE)	rs73855295	RBM46	T	A	0.0858156	3.62143e-08	-0.153217	0.0278152	30.3424
Pulmonary embolism (PE)	rs17032275	RBM46	A	C	0.0860228	4.83972e-08	-0.151461	0.0277548	29.7801
Pulmonary embolism (PE)	rs72963378	RBM46	A	G	0.0859178	3.76712e-08	-0.152841	0.0277821	30.2656
Pulmonary embolism (PE)	rs78296583	RBM46	C	T	0.0494326	1.59577e-08	-0.206689	0.036576	31.9332
Pulmonary embolism (PE)	rs1022880316	RBM46	A	T	0.0476775	4.40545e-09	-0.219346	0.0373787	34.4359
Pulmonary embolism (PE)	rs79733030	RBM46	G	A	0.0492303	2.10975e-08	-0.205198	0.0366244	31.391
Pulmonary embolism (PE)	rs11931485	RBM46	G	A	0.0848243	3.52769e-08	-0.15418	0.0279667	30.393
Pulmonary embolism (PE)	rs142184066	RBM46	TGAA	T	0.0845397	4.81083e-08	-0.152806	0.0279958	29.7917
Pulmonary embolism (PE)	rs7665399	RBM46	T	C	0.0845435	4.82948e-08	-0.152809	0.0279999	29.7841
Pulmonary embolism (PE)	rs144954411	GUCY1A3	C	T	0.0456678	3.79236e-08	-0.211179	0.0383943	30.253
Pulmonary embolism (PE)	rs190673879	TLR3	T	A	0.040062	2.01693e-08	-0.234979	0.0418816	31.4783
Pulmonary embolism (PE)	rs539677420	TLR3	G	C	0.040344	7.25053e-09	-0.241963	0.0418258	33.4664
Pulmonary embolism (PE)	rs190341053	FAM149A	A	G	0.0349575	3.70681e-12	-0.316849	0.0456032	48.2741
Pulmonary embolism (PE)	rs190597756	FAM149A	C	G	0.035141	3.04579e-11	-0.300667	0.0452517	44.1471
Pulmonary embolism (PE)	rs7699366	FAM149A	G	C	0.530256	2.84138e-08	-0.0833516	0.0150158	30.8128
Pulmonary embolism (PE)	rs10013653	CYP4V2	C	A	0.418914	6.45357e-23	0.149368	0.015155	97.1412
Pulmonary embolism (PE)	rs138717663	CYP4V2	AT	A	0.0365551	1.57036e-12	-0.314364	0.0444763	49.9584
Pulmonary embolism (PE)	rs7682918	CYP4V2	C	T	0.393404	1.37784e-19	0.13821	0.0152651	81.9747
Pulmonary embolism (PE)	rs7683424	CYP4V2	G	A	0.411161	8.47423e-21	0.141935	0.0151745	87.4883
Pulmonary embolism (PE)	rs7661323	CYP4V2	T	G	0.42955	3.37598e-18	0.131484	0.0151165	75.656
Pulmonary embolism (PE)	rs7683132	CYP4V2	A	G	0.430472	2.65522e-18	0.131852	0.0151115	76.1304
Pulmonary embolism (PE)	rs7684025	CYP4V2	G	A	0.442003	1.90502e-19	0.135879	0.0150665	81.3355
Pulmonary embolism (PE)	rs12507156	CYP4V2	C	T	0.430907	2.57751e-20	0.139105	0.0150624	85.2898
Pulmonary embolism (PE)	rs35200327	CYP4V2	TTC	T	0.439224	7.12853e-19	0.13341	0.0150357	78.728
Pulmonary embolism (PE)	rs4862662	CYP4V2	G	T	0.432965	2.83596e-19	0.135011	0.0150432	80.5486
Pulmonary embolism (PE)	rs66628265	CYP4V2	TTATG	T	0.435334	2.50611e-19	0.135099	0.0150301	80.7943
Pulmonary embolism (PE)	rs4862663	CYP4V2	T	A	0.435339	2.42717e-19	0.13515	0.01503	80.8564
Pulmonary embolism (PE)	rs62350519	CYP4V2	G	A	0.435425	2.62603e-19	0.135037	0.0150319	80.7008
Pulmonary embolism (PE)	rs13146272	CYP4V2	C	A	0.669821	3.87704e-14	0.121992	0.0161258	57.2295
Pulmonary embolism (PE)	rs2292424	CYP4V2	G	A	0.436106	1.43781e-19	0.135969	0.0150252	81.8916
Pulmonary embolism (PE)	rs2292425	CYP4V2	G	A	0.669922	2.66747e-14	0.122841	0.0161346	57.9656
Pulmonary embolism (PE)	rs2292426	CYP4V2	A	G	0.687321	6.53582e-16	0.132527	0.0164041	65.2685
Pulmonary embolism (PE)	rs11329360	CYP4V2	TG	T	0.436124	1.55346e-19	0.13584	0.015025	81.7384
Pulmonary embolism (PE)	rs7687961	CYP4V2	C	A	0.791797	6.17732e-16	0.153964	0.0190414	65.3794
Pulmonary embolism (PE)	rs7687818	CYP4V2	A	G	0.451877	4.99114e-21	0.14106	0.0149915	88.5355
Pulmonary embolism (PE)	rs3817184	CYP4V2	C	T	0.436146	1.8218e-19	0.135551	0.015022	81.4235
Pulmonary embolism (PE)	rs3736455	CYP4V2	T	G	0.686938	2.99916e-16	0.134069	0.0164032	66.8036
Pulmonary embolism (PE)	rs10471184	CYP4V2	A	G	0.895052	1.75025e-14	0.197341	0.0257365	58.7944
Pulmonary embolism (PE)	rs28698123	CYP4V2	C	T	0.43612	2.12569e-19	0.135302	0.0150225	81.1193
Pulmonary embolism (PE)	rs6835646	CYP4V2	T	C	0.417321	5.56673e-22	0.145281	0.015075	92.8759
Pulmonary embolism (PE)	rs10609314	CYP4V2	CAT	C	0.671191	5.02921e-14	0.121721	0.0161623	56.7185
Pulmonary embolism (PE)	rs6810892	CYP4V2	C	T	0.436133	1.80676e-19	0.135557	0.0150212	81.4394
Pulmonary embolism (PE)	rs71871946	CYP4V2	TTCATA	T	0.436145	1.74421e-19	0.135609	0.0150205	81.5095
Pulmonary embolism (PE)	rs10000459	CYP4V2	A	C	0.451956	5.67022e-21	0.140822	0.0149875	88.2841
Pulmonary embolism (PE)	rs13106826	CYP4V2	T	A	0.435987	3.47376e-19	0.134474	0.0150208	80.1476
Pulmonary embolism (PE)	rs7667777	CYP4V2	C	G	0.426294	7.12033e-17	0.125762	0.0150703	69.6394
Pulmonary embolism (PE)	rs10664955	CYP4V2	G	GTTC	0.895971	1.11455e-14	0.200089	0.0259	59.6825
Pulmonary embolism (PE)	rs7377304	CYP4V2	T	G	0.529862	7.30971e-11	0.0982154	0.0150772	42.4344
Pulmonary embolism (PE)	rs2276918	CYP4V2,KLKB1	A	G	0.442148	3.4586e-18	0.13064	0.0150242	75.6083
Pulmonary embolism (PE)	rs1877320	CYP4V2,KLKB1	G	A	0.89509	1.99894e-14	0.196854	0.0257301	58.5336
Pulmonary embolism (PE)	rs9995366	CYP4V2,KLKB1	T	C	0.895081	2.474e-14	0.196099	0.0257238	58.114
Pulmonary embolism (PE)	rs2102575	CYP4V2,KLKB1	G	A	0.896371	1.00231e-14	0.20045	0.0259015	59.8911
Pulmonary embolism (PE)	rs10033577	CYP4V2,KLKB1	C	T	0.89508	1.99022e-14	0.196848	0.0257275	58.5419
Pulmonary embolism (PE)	rs10033581	CYP4V2,KLKB1	C	T	0.89508	1.98701e-14	0.196853	0.0257275	58.5449
Pulmonary embolism (PE)	rs1053094	CYP4V2,KLKB1	A	T	0.529546	1.4801e-10	0.0964561	0.0150538	41.0551
Pulmonary embolism (PE)	rs6842047	CYP4V2,KLKB1	A	C	0.895081	1.95794e-14	0.196896	0.0257268	58.5736
Pulmonary embolism (PE)	rs72647308	KLKB1	G	A	0.105034	2.13403e-14	-0.196591	0.0257241	58.4046
Pulmonary embolism (PE)	rs1511800	KLKB1	C	T	0.895084	1.88148e-14	0.197024	0.0257262	58.6526
Pulmonary embolism (PE)	rs4862665	KLKB1	A	G	0.895084	1.86037e-14	0.197056	0.0257255	58.6748
Pulmonary embolism (PE)	rs4862666	KLKB1	A	G	0.895083	1.85183e-14	0.197069	0.0257252	58.6839
Pulmonary embolism (PE)	rs4862667	KLKB1	A	G	0.896367	9.22147e-15	0.200698	0.025898	60.0556
Pulmonary embolism (PE)	rs4862668	KLKB1	A	T	0.894981	1.60066e-14	0.197563	0.025727	58.9702
Pulmonary embolism (PE)	rs6821390	KLKB1	A	G	0.254604	9.2747e-11	-0.113746	0.017558	41.9684
Pulmonary embolism (PE)	rs12331618	KLKB1	A	G	0.575044	1.8681e-13	0.111901	0.0152083	54.1385
Pulmonary embolism (PE)	rs28797242	KLKB1	C	T	0.435077	1.24537e-21	0.143168	0.0149848	91.283
Pulmonary embolism (PE)	rs34970894	KLKB1	CA	C	0.57456	1.22096e-13	0.112732	0.0152043	54.9745
Pulmonary embolism (PE)	rs11132382	KLKB1	T	G	0.575789	3.5514e-13	0.11052	0.0151988	52.8766
Pulmonary embolism (PE)	rs4862669	KLKB1	G	C	0.57497	1.65196e-13	0.11207	0.0151974	54.3801
Pulmonary embolism (PE)	rs4862670	KLKB1	A	T	0.894453	8.85727e-17	0.213956	0.0257184	69.2088
Pulmonary embolism (PE)	rs10025990	KLKB1	T	C	0.89417	1.40314e-16	0.212205	0.0256767	68.3019
Pulmonary embolism (PE)	rs2048	KLKB1	G	T	0.575018	1.60509e-13	0.112139	0.0151987	54.4378
Pulmonary embolism (PE)	rs4253238	KLKB1	C	T	0.575292	2.19685e-13	0.111483	0.0151963	53.8197
Pulmonary embolism (PE)	rs1912826	KLKB1	G	A	0.574952	2.28823e-13	0.1114	0.0151961	53.741
Pulmonary embolism (PE)	rs3775298	KLKB1	A	G	0.574928	1.92797e-13	0.111793	0.0152022	54.0775
Pulmonary embolism (PE)	rs1511801	KLKB1	A	T	0.575299	2.319e-13	0.111374	0.0151964	53.7138
Pulmonary embolism (PE)	rs1511802	KLKB1	T	C	0.435324	2.00632e-21	0.142332	0.0149749	90.3394
Pulmonary embolism (PE)	rs4241815	KLKB1	C	T	0.575295	2.29615e-13	0.111395	0.0151965	53.7334
Pulmonary embolism (PE)	rs4241816	KLKB1	A	T	0.57527	2.38067e-13	0.111319	0.0151961	53.6629
Pulmonary embolism (PE)	rs4241817	KLKB1	T	C	0.575299	2.32381e-13	0.11137	0.0151964	53.71
Pulmonary embolism (PE)	rs4241818	KLKB1	T	C	0.575121	1.83147e-13	0.11184	0.0151946	54.1771
Pulmonary embolism (PE)	rs3836616	KLKB1	T	TAA	0.575322	2.36265e-13	0.111343	0.0151972	53.6783
Pulmonary embolism (PE)	rs4253248	KLKB1	G	A	0.575295	2.30409e-13	0.111388	0.0151965	53.7266
Pulmonary embolism (PE)	rs4253252	KLKB1	T	G	0.575413	3.20996e-13	0.110721	0.0151979	53.0753
Pulmonary embolism (PE)	rs3733402	KLKB1	G	A	0.575267	1.99756e-13	0.111671	0.0151954	54.0078
Pulmonary embolism (PE)	rs4253253	KLKB1	A	G	0.431055	1.96698e-25	0.156052	0.0149733	108.618
Pulmonary embolism (PE)	rs4253254	KLKB1	C	T	0.575441	2.78676e-13	0.11101	0.0151979	53.3528
Pulmonary embolism (PE)	rs4253255	KLKB1	G	C	0.575417	2.68906e-13	0.111085	0.0151981	53.4235
Pulmonary embolism (PE)	rs66530140	KLKB1	T	C	0.575993	4.05322e-13	0.110365	0.0152149	52.6168
Pulmonary embolism (PE)	rs35984397	KLKB1	G	A	0.575569	2.98951e-13	0.110904	0.015203	53.2152
Pulmonary embolism (PE)	rs4253267	KLKB1	T	A	0.713619	4.3411e-12	0.116419	0.01681	47.9637
Pulmonary embolism (PE)	rs4253271	KLKB1	G	T	0.575441	2.79512e-13	0.111005	0.015198	53.3473
Pulmonary embolism (PE)	rs4253272	KLKB1	C	T	0.575441	2.79512e-13	0.111005	0.015198	53.3473
Pulmonary embolism (PE)	rs4253273	KLKB1	C	G	0.692737	3.06478e-13	0.119969	0.0164532	53.1664
Pulmonary embolism (PE)	rs4253281	KLKB1	G	A	0.576933	5.06991e-14	0.114582	0.0152166	56.7019
Pulmonary embolism (PE)	rs4253282	KLKB1	C	T	0.57888	1.97879e-13	0.11189	0.0152226	54.0263
Pulmonary embolism (PE)	rs4253283	KLKB1	T	C	0.696333	1.83865e-13	0.121558	0.016516	54.1698
Pulmonary embolism (PE)	rs34899763	KLKB1	T	A	0.696347	1.89452e-13	0.121494	0.0165162	54.1115
Pulmonary embolism (PE)	rs80177406	KLKB1	G	A	0.43199	1.02683e-25	0.15697	0.0149729	109.906
Pulmonary embolism (PE)	rs4253286	KLKB1	C	G	0.571779	1.93687e-21	0.144547	0.0152021	90.4089
Pulmonary embolism (PE)	rs4253287	KLKB1	G	A	0.571779	1.93687e-21	0.144548	0.0152021	90.4101
Pulmonary embolism (PE)	rs4253288	KLKB1	T	C	0.894612	1.06316e-16	0.213531	0.0257344	68.8484
Pulmonary embolism (PE)	rs2175495	KLKB1	C	T	0.440009	2.61457e-21	0.141922	0.0149753	89.8149
Pulmonary embolism (PE)	rs1973612	KLKB1	C	T	0.578887	1.26357e-13	0.112805	0.0152235	54.907
Pulmonary embolism (PE)	rs4253294	KLKB1	A	G	0.696197	1.28322e-13	0.122369	0.0165188	54.8764
Pulmonary embolism (PE)	rs4253295	KLKB1	A	G	0.438886	8.6139e-22	0.143622	0.0149727	92.0114
Pulmonary embolism (PE)	rs4253297	KLKB1	C	T	0.438886	8.63575e-22	0.143618	0.0149727	92.0063
Pulmonary embolism (PE)	rs2304595	KLKB1	G	A	0.454314	1.97379e-23	0.148999	0.0149382	99.4879
Pulmonary embolism (PE)	rs3214676	KLKB1	C	CT	0.454455	1.9948e-23	0.148946	0.0149344	99.4677
Pulmonary embolism (PE)	rs4253303	KLKB1	G	A	0.440978	5.25533e-21	0.140863	0.0149791	88.4346
Pulmonary embolism (PE)	rs4253304	KLKB1	G	C	0.454455	1.9971e-23	0.148944	0.0149345	99.4637
Pulmonary embolism (PE)	rs4253308	KLKB1	A	C	0.438885	8.60003e-22	0.143625	0.0149727	92.0153
Pulmonary embolism (PE)	rs4253311	KLKB1	A	G	0.578893	1.24194e-13	0.112838	0.0152233	54.9406
Pulmonary embolism (PE)	rs4253312	KLKB1	A	AT	0.696278	1.26824e-13	0.122385	0.0165174	54.9001
Pulmonary embolism (PE)	rs4253313	KLKB1	A	G	0.696278	1.26619e-13	0.122389	0.0165174	54.9037
Pulmonary embolism (PE)	rs2292423	KLKB1	T	A	0.454539	2.8847e-23	0.148453	0.01494	98.7363
Pulmonary embolism (PE)	rs4253320	KLKB1	C	T	0.438831	1.1298e-21	0.143229	0.0149754	91.4756
Pulmonary embolism (PE)	rs3775303	KLKB1	A	T	0.454369	2.62664e-23	0.148606	0.0149414	98.9214
Pulmonary embolism (PE)	rs4861709	KLKB1	C	T	0.696561	1.26328e-13	0.122463	0.0165267	54.9082
Pulmonary embolism (PE)	rs4241822	KLKB1	T	C	0.45443	2.62603e-23	0.148593	0.01494	98.9226
Pulmonary embolism (PE)	rs4253327	KLKB1	A	T	0.714285	4.62701e-12	0.116321	0.0168177	47.8391
Pulmonary embolism (PE)	rs4253328	KLKB1	C	CTTT	0.57884	1.66456e-13	0.112294	0.0152298	54.3657
Pulmonary embolism (PE)	rs4253329	KLKB1	A	G	0.696303	1.29181e-13	0.12233	0.0165155	54.8634
Pulmonary embolism (PE)	rs67371055	KLKB1	A	AGT	0.277498	9.31108e-22	0.158385	0.0165255	91.8584
Pulmonary embolism (PE)	rs925453	KLKB1	T	C	0.69726	2.81579e-13	0.120683	0.0165253	53.3327
Pulmonary embolism (PE)	rs3087505	KLKB1	A	G	0.89749	2.45527e-15	0.205767	0.0259942	62.6612
Pulmonary embolism (PE)	rs4253332	KLKB1	T	C	0.693529	1.74542e-13	0.121354	0.0164727	54.2723
Pulmonary embolism (PE)	rs4253334	KLKB1	T	G	0.0600025	2.58821e-13	-0.248846	0.034022	53.4985
Pulmonary embolism (PE)	rs13152027	KLKB1	C	G	0.456859	1.39917e-10	-0.0971321	0.0151391	41.1647
Pulmonary embolism (PE)	rs6844764	KLKB1	G	C	0.418684	5.47646e-12	-0.105572	0.0153167	47.508
Pulmonary embolism (PE)	rs58527029	KLKB1	A	G	0.079784	1.82134e-08	-0.162849	0.0289347	31.6761
Pulmonary embolism (PE)	rs59634726	KLKB1	C	A	0.079783	1.82427e-08	-0.162842	0.0289348	31.6732
Pulmonary embolism (PE)	rs11132383	KLKB1	T	C	0.458524	5.84521e-11	-0.0992579	0.0151593	42.8718
Pulmonary embolism (PE)	rs12186257	F11	G	C	0.885159	5.19159e-18	0.21411	0.0247553	74.8062
Pulmonary embolism (PE)	rs3756008	F11	A	T	0.436643	2.25061e-41	0.201228	0.0149354	181.528
Pulmonary embolism (PE)	rs3756009	F11	A	G	0.43518	1.04737e-41	0.202131	0.01494	183.048
Pulmonary embolism (PE)	rs59650158	F11	GTAGT	G	0.305061	2.24926e-08	-0.0922839	0.0165039	31.2665
Pulmonary embolism (PE)	rs60567977	F11	CCCAGCTA	C	0.305061	2.25009e-08	-0.0922828	0.0165039	31.2657
Pulmonary embolism (PE)	rs925451	F11	G	A	0.429014	4.73478e-43	0.205631	0.0149493	189.206
Pulmonary embolism (PE)	rs4253399	F11	T	G	0.4251	1.08818e-45	0.212335	0.0149659	201.297
Pulmonary embolism (PE)	rs3841991	F11	G	GAT	0.880652	1.32221e-17	0.207585	0.0243025	72.9609
Pulmonary embolism (PE)	rs3822057	F11	A	C	0.57145	1.32556e-27	0.165886	0.0152367	118.533
Pulmonary embolism (PE)	rs4241823	F11	T	A	0.575264	1.7108e-27	0.166102	0.0152892	118.027
Pulmonary embolism (PE)	rs4253403	F11	A	G	0.058557	1.38835e-11	-0.232467	0.034393	45.6859
Pulmonary embolism (PE)	rs4253405	F11	A	G	0.314649	3.00289e-09	-0.0970169	0.0163564	35.1819
Pulmonary embolism (PE)	rs4241824	F11	G	A	0.585698	1.13136e-29	0.17325	0.0153143	127.983
Pulmonary embolism (PE)	rs10535096	F11	G	GCA	0.253129	8.12176e-10	-0.107861	0.0175597	37.7307
Pulmonary embolism (PE)	rs2036914	F11	T	C	0.606796	2.74284e-27	0.167291	0.0154601	117.09
Pulmonary embolism (PE)	rs4253409	F11	C	T	0.268137	9.56555e-09	-0.0985885	0.0171809	32.9276
Pulmonary embolism (PE)	rs1593	F11	T	A	0.886319	8.6896e-21	0.233678	0.0249899	87.4393
Pulmonary embolism (PE)	rs2055916	F11	G	A	0.596988	1.17031e-32	0.183688	0.0154347	141.633
Pulmonary embolism (PE)	rs4253413	F11	C	T	0.360531	1.33506e-42	0.209047	0.0152811	187.145
Pulmonary embolism (PE)	rs4253416	F11	C	T	0.598898	2.8327e-48	0.225882	0.015472	213.143
Pulmonary embolism (PE)	rs4253417	F11	T	C	0.434136	9.54333e-54	0.230336	0.0149231	238.235
Pulmonary embolism (PE)	rs4253418	F11	A	G	0.94153	3.64922e-11	0.226274	0.0341923	43.7938
Pulmonary embolism (PE)	rs2241817	F11	A	G	0.291714	1.29539e-11	-0.113379	0.0167493	45.8218
Pulmonary embolism (PE)	rs4253421	F11	A	G	0.835071	1.9147e-41	0.289125	0.0214404	181.847
Pulmonary embolism (PE)	rs4253422	F11	C	G	0.0915705	4.5886e-08	-0.146732	0.0268418	29.8832
Pulmonary embolism (PE)	rs4253423	F11	A	G	0.0915711	4.55292e-08	-0.146772	0.0268423	29.8983
Pulmonary embolism (PE)	rs4253425	F11	T	C	0.835149	2.64911e-41	0.288634	0.021442	181.203
Pulmonary embolism (PE)	rs3822058	F11	G	A	0.292031	9.91517e-12	-0.113926	0.0167348	46.3452
Pulmonary embolism (PE)	rs3756011	F11	C	A	0.429192	7.7732e-56	0.234784	0.0149143	247.817
Pulmonary embolism (PE)	rs2289252	F11	C	T	0.424801	3.42452e-54	0.231369	0.0149262	240.277
Pulmonary embolism (PE)	rs73031655	F11	T	C	0.292297	6.19298e-12	-0.115118	0.0167441	47.2675
Pulmonary embolism (PE)	rs4253429	F11	A	G	0.0918659	3.58848e-08	-0.147714	0.0268084	30.36
Pulmonary embolism (PE)	rs4253430	F11	G	C	0.29234	6.12209e-12	-0.115139	0.0167432	47.2899
Pulmonary embolism (PE)	rs1062547	F11	A	T	0.288328	7.10559e-12	-0.115314	0.0168206	46.9982
Pulmonary embolism (PE)	rs4253433	F11	C	T	0.292308	5.19637e-12	-0.115547	0.0167457	47.6114
Pulmonary embolism (PE)	rs4253434	F11	C	T	0.292341	6.17305e-12	-0.115125	0.016744	47.2738
Pulmonary embolism (PE)	rs6843711	F11	T	C	0.834983	5.05825e-41	0.287571	0.0214394	179.914
Pulmonary embolism (PE)	rs75294630	F11	G	C	0.091911	3.15493e-08	-0.148416	0.0268257	30.6097
Pulmonary embolism (PE)	rs77597596	F11	GC	G	0.0919109	3.15457e-08	-0.148417	0.0268258	30.6099
Pulmonary embolism (PE)	rs113513189	F11	G	A	0.046102	2.49058e-18	-0.348403	0.0398972	76.2569
Pulmonary embolism (PE)	rs74880016	F11	T	G	0.0918422	3.42555e-08	-0.148035	0.0268268	30.4503
Pulmonary embolism (PE)	rs76219688	F11	G	A	0.0918427	3.43764e-08	-0.148021	0.0268273	30.4434
Pulmonary embolism (PE)	rs11940902	F11	T	C	0.287157	8.59409e-11	-0.109289	0.0168401	42.1176
Pulmonary embolism (PE)	rs6824705	F11	C	T	0.575262	7.9726e-51	0.229484	0.0153045	224.836
Pulmonary embolism (PE)	rs10528877	F11	CTA	C	0.834411	9.63163e-41	0.286531	0.0214383	178.633
Pulmonary embolism (PE)	rs189748451	F11	C	T	0.0389614	5.04081e-16	-0.351943	0.0433935	65.7802
Pulmonary embolism (PE)	rs11132387	F11	G	A	0.505724	1.57888e-10	0.0965905	0.015098	40.9289
Pulmonary embolism (PE)	rs11132388	F11	T	C	0.8097	5.15229e-14	0.147925	0.01965	56.6706
Pulmonary embolism (PE)	rs56379917	F11	G	A	0.0553279	1.16587e-10	0.202091	0.0313625	41.5215
Pulmonary embolism (PE)	rs907439	F11	C	T	0.229414	3.06408e-26	-0.195359	0.0184346	112.305
Pulmonary embolism (PE)	rs4613610	F11	A	G	0.748429	1.69083e-26	0.189539	0.0177923	113.484
Pulmonary embolism (PE)	rs10029715	F11	T	C	0.229422	3.8539e-26	-0.194865	0.0184254	111.849
Pulmonary embolism (PE)	rs4572916	F11	A	C	0.229424	3.93278e-26	-0.194782	0.0184208	111.81
Pulmonary embolism (PE)	rs28864974	F11	A	G	0.229429	4.05882e-26	-0.194682	0.0184165	111.747
Pulmonary embolism (PE)	rs6815076	F11	G	C	0.229432	4.11339e-26	-0.194648	0.0184155	111.72
Pulmonary embolism (PE)	rs28690003	F11	G	A	0.229432	4.11623e-26	-0.194647	0.0184155	111.719
Pulmonary embolism (PE)	rs33958857	F11	CAT	C	0.628245	2.16671e-29	0.176829	0.0157099	126.695
Pulmonary embolism (PE)	rs12715865	F11	G	A	0.719532	8.97016e-31	0.197798	0.0171502	133.016
Pulmonary embolism (PE)	rs10025152	F11	G	A	0.229476	7.96893e-26	-0.19339	0.0184047	110.411
Pulmonary embolism (PE)	rs1008728	F11	C	T	0.66117	1.04256e-24	0.165119	0.0160899	105.314
Pulmonary embolism (PE)	rs12500826	F11	T	C	0.661148	1.15292e-24	0.164979	0.0160915	105.115
Pulmonary embolism (PE)	rs13133050	F11	A	C	0.70215	8.03526e-25	0.172991	0.0168159	105.83
Pulmonary embolism (PE)	rs13133902	F11	C	T	0.701963	1.2448e-24	0.172424	0.0168298	104.963
Pulmonary embolism (PE)	rs112477227	F11	C	A	0.188376	5.90881e-28	-0.221334	0.0201935	120.136
Pulmonary embolism (PE)	rs12331264	F11	T	C	0.374826	8.08723e-11	-0.104349	0.0160562	42.2368
Pulmonary embolism (PE)	rs72712626	F11	G	A	0.0840738	1.55439e-09	-0.173189	0.0286802	36.465
Pulmonary embolism (PE)	rs72712627	F11	T	A	0.083979	1.97192e-09	-0.171939	0.0286559	36.0015
Pulmonary embolism (PE)	rs6839415	F11	T	C	0.0844111	2.5083e-09	-0.169627	0.0284566	35.5324
Pulmonary embolism (PE)	rs72712629	F11	T	C	0.0844073	2.67516e-09	-0.169264	0.0284459	35.4071
Pulmonary embolism (PE)	rs72712630	F11	C	T	0.0844057	2.79242e-09	-0.169042	0.0284421	35.3237
Pulmonary embolism (PE)	rs77254623	F11	T	G	0.103241	1.28736e-11	-0.175373	0.0259043	45.8334
Pulmonary embolism (PE)	rs7688348	F11	G	A	0.907398	3.06549e-16	0.225241	0.0275669	66.7604
Pulmonary embolism (PE)	rs62350305	F11	C	T	0.148156	1.63486e-08	-0.122253	0.02165	31.8862
Pulmonary embolism (PE)	rs62350306	F11	T	C	0.147966	3.00836e-08	-0.119973	0.0216521	30.702
Pulmonary embolism (PE)	rs62350307	F11	C	T	0.147995	3.18068e-08	-0.119746	0.0216492	30.5941
Pulmonary embolism (PE)	rs62350309	F11	A	G	0.10225	7.32993e-15	-0.202534	0.0260372	60.5072
Pulmonary embolism (PE)	rs62350310	RP11-215A19.2	C	T	0.148034	3.43914e-08	-0.119401	0.0216406	30.4423
Pulmonary embolism (PE)	rs72712654	RP11-215A19.2	T	A	0.147836	4.9877e-08	-0.118087	0.0216604	29.7215
Pulmonary embolism (PE)	rs62350347	RP11-215A19.2	C	T	0.148644	3.75933e-08	-0.119023	0.0216335	30.2697
Pulmonary embolism (PE)	rs62350348	RP11-215A19.2	G	T	0.302812	3.093e-09	-0.0979644	0.0165297	35.1242
Pulmonary embolism (PE)	rs62350349	RP11-215A19.2	C	T	0.147349	2.79563e-08	-0.120645	0.0217231	30.8443
Pulmonary embolism (PE)	rs12331973	RP11-215A19.2	A	C	0.31995	1.79399e-09	-0.0977635	0.0162521	36.1855
Pulmonary embolism (PE)	rs12331403	RP11-215A19.2	G	A	0.319881	2.06685e-09	-0.097383	0.0162509	35.9097
Pulmonary embolism (PE)	rs188375772	RP11-215A19.2	T	A	0.0416193	2.09411e-12	-0.290225	0.0412951	49.3938
Pulmonary embolism (PE)	rs998667	RP11-215A19.2	T	C	0.319886	1.89876e-09	-0.0976104	0.0162515	36.0749
Pulmonary embolism (PE)	rs10018544	RP11-215A19.2	G	A	0.319193	4.55428e-09	-0.0953279	0.0162601	34.3711
Pulmonary embolism (PE)	rs6860174	RP11-215A19.2	G	A	0.147808	2.59197e-08	-0.120818	0.0217026	30.9913
Pulmonary embolism (PE)	rs28532575	RP11-215A19.2	T	C	0.302136	7.76927e-09	-0.0954904	0.0165398	33.3318
Pulmonary embolism (PE)	rs62350352	RP11-215A19.2	C	T	0.140707	3.28398e-09	-0.131363	0.0222019	35.0079
Pulmonary embolism (PE)	rs76966064	RP11-215A19.2	GCA	G	0.140707	3.28345e-09	-0.131363	0.0222019	35.0079
Pulmonary embolism (PE)	rs58116685	RP11-215A19.2	G	A	0.172695	2.39662e-11	-0.13648	0.0204325	44.6165
Pulmonary embolism (PE)	rs11132395	RP11-215A19.2	T	C	0.179213	1.82844e-10	-0.128093	0.0200927	40.6419
Pulmonary embolism (PE)	rs10434307	RP11-215A19.2	C	A	0.17813	3.26437e-11	-0.133767	0.0201634	44.0119
Pulmonary embolism (PE)	rs534516036	RP11-215A19.2	C	T	0.0515854	5.35057e-11	-0.241341	0.0367851	43.0446
Pulmonary embolism (PE)	rs1037354	RP11-215A19.2	T	C	0.187046	3.80715e-11	-0.13068	0.0197659	43.7104
Pulmonary embolism (PE)	rs1868894	RP11-215A19.2	T	C	0.740419	2.44129e-08	0.097223	0.0174316	31.1074
Pulmonary embolism (PE)	rs11730371	RP11-215A19.2	C	T	0.16985	3.61768e-08	-0.113207	0.020551	30.3445
Pulmonary embolism (PE)	rs79583052	CTGF	A	G	0.0396575	3.24437e-08	0.20094	0.0363514	30.5556
Pulmonary embolism (PE)	rs11758950	MOXD1	C	T	0.0385884	2.9662e-08	0.203947	0.0367907	30.7297
Pulmonary embolism (PE)	rs1481808	EYA1	T	C	0.994034	3.98401e-08	-0.480929	0.0875759	30.1573
Pulmonary embolism (PE)	rs72773429	AK8	G	A	0.0210157	1.63508e-08	0.272011	0.0481712	31.8859
Pulmonary embolism (PE)	rs143620474	AK8	G	A	0.0183749	4.01458e-08	0.281243	0.0512263	30.1424
Pulmonary embolism (PE)	rs117895433	GFI1B	G	A	0.027937	3.3986e-08	0.23387	0.0423711	30.4656
Pulmonary embolism (PE)	rs3011264	GFI1B	C	T	0.62152	1.02273e-08	0.0893689	0.0156051	32.7974
Pulmonary embolism (PE)	rs519931	GFI1B	A	G	0.682774	2.04301e-08	0.0912912	0.0162778	31.4533
Pulmonary embolism (PE)	rs628094	GFI1B	G	A	0.682363	2.55517e-08	0.0906013	0.0162675	31.019
Pulmonary embolism (PE)	rs621808	GTF3C5	G	A	0.403622	8.55283e-09	0.0874496	0.0151897	33.1449
Pulmonary embolism (PE)	rs636219	GTF3C5	T	C	0.398947	2.16088e-08	0.0851289	0.0152054	31.3443
Pulmonary embolism (PE)	rs636221	GTF3C5	G	C	0.398853	2.22239e-08	0.0850598	0.0152063	31.2897
Pulmonary embolism (PE)	rs649168	GTF3C5	C	T	0.398537	2.67467e-08	0.0845406	0.015201	30.9305
Pulmonary embolism (PE)	rs650627	GTF3C5	C	T	0.398548	2.67116e-08	0.0845403	0.0152004	30.9327
Pulmonary embolism (PE)	rs2519086	GTF3C5	A	G	0.485734	1.47163e-09	0.0905714	0.0149768	36.5716
Pulmonary embolism (PE)	rs675167	GTF3C5	C	T	0.408263	1.66951e-08	0.0855045	0.0151519	31.8452
Pulmonary embolism (PE)	rs689266	GTF3C5	G	T	0.408242	1.77537e-08	0.0853528	0.0151534	31.726
Pulmonary embolism (PE)	rs680762	GTF3C5	C	A	0.408276	1.86277e-08	0.0852237	0.0151528	31.6326
Pulmonary embolism (PE)	rs600252	GTF3C5	A	T	0.408414	1.66445e-08	0.0855094	0.0151513	31.8514
Pulmonary embolism (PE)	rs630288	GTF3C5	G	T	0.408068	1.67749e-08	0.085525	0.0151577	31.8361
Pulmonary embolism (PE)	rs686268	GTF3C5	G	A	0.408229	1.72902e-08	0.0854254	0.0151541	31.7771
Pulmonary embolism (PE)	rs7324	GTF3C5	C	T	0.408694	1.09174e-08	0.0867024	0.0151688	32.6708
Pulmonary embolism (PE)	rs590504	GTF3C5	C	G	0.408475	1.1312e-08	0.0866381	0.0151736	32.6017
Pulmonary embolism (PE)	rs674908	GTF3C5	C	T	0.408513	1.13967e-08	0.0866275	0.0151751	32.5873
Pulmonary embolism (PE)	rs11243990	CEL	A	G	0.349368	4.42171e-08	0.0855785	0.0156361	29.9552
Pulmonary embolism (PE)	rs491904	CEL	G	T	0.364353	2.84518e-08	0.0865135	0.015586	30.8105
Pulmonary embolism (PE)	rs148122766	CEL	C	T	0.0175427	6.93889e-09	0.30174	0.0520924	33.5519
Pulmonary embolism (PE)	rs535015446	GBGT1	G	A	0.0370342	2.45748e-08	0.211303	0.0378934	31.0945
Pulmonary embolism (PE)	rs149244513	GBGT1	G	A	0.0304573	2.17145e-09	0.246191	0.0411385	35.8136
Pulmonary embolism (PE)	rs11244035	OBP2B	C	T	0.0873409	2.548e-11	0.172587	0.0258729	44.4965
Pulmonary embolism (PE)	rs11244038	OBP2B	G	C	0.119895	1.60739e-08	0.126281	0.0223519	31.9188
Pulmonary embolism (PE)	rs2013075	OBP2B	C	T	0.129213	5.90881e-09	0.12619	0.0216847	33.8644
Pulmonary embolism (PE)	rs9411463	ABO	C	T	0.129107	3.91913e-09	0.127684	0.021687	34.6636
Pulmonary embolism (PE)	rs9411464	ABO	C	T	0.12341	5.47394e-09	0.128855	0.0220942	34.0131
Pulmonary embolism (PE)	rs4424335	ABO	C	G	0.145061	4.32086e-08	0.113904	0.020796	29.9998
Pulmonary embolism (PE)	rs7470777	ABO	A	G	0.126806	2.40591e-10	0.138079	0.0218034	40.1058
Pulmonary embolism (PE)	rs7467847	ABO	G	C	0.126798	2.36097e-10	0.13814	0.0218031	40.1423
Pulmonary embolism (PE)	rs9411365	ABO	C	G	0.146085	1.92451e-08	0.116255	0.0206909	31.5693
Pulmonary embolism (PE)	rs145526382	ABO	C	T	0.0389588	3.09428e-10	0.229316	0.0364341	39.6144
Pulmonary embolism (PE)	rs11244049	ABO	T	C	0.13284	1.11373e-09	0.130622	0.0214408	37.1151
Pulmonary embolism (PE)	rs78755596	ABO	T	A	0.0374948	1.12127e-10	0.238523	0.0369825	41.5976
Pulmonary embolism (PE)	rs12216891	ABO	C	T	0.129196	2.4093e-10	0.136975	0.0216298	40.1031
Pulmonary embolism (PE)	rs10901252	ABO	G	C	0.131245	2.99385e-10	0.135109	0.0214489	39.6788
Pulmonary embolism (PE)	rs62574565	ABO	G	A	0.177118	4.28381e-10	-0.125642	0.0201242	38.9792
Pulmonary embolism (PE)	rs58081338	ABO	T	C	0.177114	4.25432e-10	-0.125659	0.0201235	38.9924
Pulmonary embolism (PE)	rs62574567	ABO	C	G	0.17711	4.2922e-10	-0.125624	0.0201224	38.975
Pulmonary embolism (PE)	rs7857390	ABO	A	G	0.635376	2.03002e-19	0.141791	0.0157342	81.2097
Pulmonary embolism (PE)	rs77693339	ABO	T	C	0.132943	9.34329e-11	0.138053	0.0213137	41.9541
Pulmonary embolism (PE)	rs12554336	ABO	A	G	0.177111	4.25324e-10	-0.125641	0.0201204	38.9933
Pulmonary embolism (PE)	rs12554595	ABO	T	C	0.177111	4.25491e-10	-0.125639	0.0201204	38.992
Pulmonary embolism (PE)	rs12554339	ABO	A	C	0.17711	4.2503e-10	-0.125641	0.0201202	38.994
Pulmonary embolism (PE)	rs10901253	ABO	T	C	0.177111	4.24014e-10	-0.125648	0.02012	38.9992
Pulmonary embolism (PE)	rs10793962	ABO	A	T	0.132936	9.45366e-11	0.138008	0.0213125	41.9314
Pulmonary embolism (PE)	rs11244052	ABO	C	A	0.177128	4.31479e-10	-0.12558	0.0201179	38.9651
Pulmonary embolism (PE)	rs11244053	ABO	A	G	0.177111	4.18215e-10	-0.125674	0.0201173	39.0258
Pulmonary embolism (PE)	rs4962114	ABO	G	A	0.177111	4.12952e-10	-0.125705	0.0201159	39.0505
Pulmonary embolism (PE)	rs4962115	ABO	T	G	0.177112	4.12012e-10	-0.125712	0.0201158	39.0552
Pulmonary embolism (PE)	rs8176759	ABO	G	A	0.132931	9.50386e-11	0.137979	0.0213107	41.9209
Pulmonary embolism (PE)	rs1137827	ABO	C	T	0.13293	9.51919e-11	0.137973	0.0213107	41.9173
Pulmonary embolism (PE)	rs4962116	ABO	G	A	0.177113	4.10365e-10	-0.125723	0.0201155	39.0632
Pulmonary embolism (PE)	rs8176751	ABO	C	T	0.154391	2.21238e-09	0.120415	0.0201316	35.7771
Pulmonary embolism (PE)	rs8176749	ABO	C	T	0.132948	1.01925e-10	0.137728	0.0213068	41.7838
Pulmonary embolism (PE)	rs8176748	ABO	C	T	0.176979	5.32709e-10	-0.124874	0.0201113	38.5535
Pulmonary embolism (PE)	rs8176747	ABO	C	G	0.131708	1.41456e-10	0.137104	0.0213746	41.1438
Pulmonary embolism (PE)	rs8176746	ABO	G	T	0.132884	9.13061e-11	0.138072	0.0213051	41.9995
Pulmonary embolism (PE)	rs8176745	ABO	G	A	0.177087	4.34861e-10	-0.12546	0.0201026	38.9499
Pulmonary embolism (PE)	rs8176743	ABO	C	T	0.132914	9.78814e-11	0.13785	0.0213055	41.863
Pulmonary embolism (PE)	rs8176742	ABO	C	T	0.17716	5.93636e-10	-0.124523	0.02011	38.342
Pulmonary embolism (PE)	rs8176741	ABO	G	A	0.133064	1.37335e-10	0.136655	0.0212897	41.2014
Pulmonary embolism (PE)	rs8176740	ABO	A	T	0.177526	2.53105e-10	-0.127146	0.0201019	40.0066
Pulmonary embolism (PE)	rs7853989	ABO	G	C	0.154356	2.38188e-09	0.120171	0.0201313	35.6333
Pulmonary embolism (PE)	rs8176737	ABO	C	T	0.177111	3.94894e-10	-0.125782	0.0201058	39.1376
Pulmonary embolism (PE)	rs8176736	ABO	T	C	0.177111	3.94894e-10	-0.125782	0.0201058	39.1376
Pulmonary embolism (PE)	rs7855255	ABO	C	T	0.154249	3.41594e-09	0.119065	0.0201456	34.9307
Pulmonary embolism (PE)	rs7873635	ABO	T	C	0.635173	2.83596e-19	0.141142	0.0157263	80.5489
Pulmonary embolism (PE)	rs8176734	ABO	C	T	0.176943	2.42762e-10	-0.127379	0.0201183	40.0879
Pulmonary embolism (PE)	rs8176733	ABO	T	C	0.154323	2.47155e-09	0.120063	0.0201335	35.5615
Pulmonary embolism (PE)	rs8176732	ABO	A	G	0.176972	3.7894e-10	-0.126072	0.0201314	39.2184
Pulmonary embolism (PE)	rs2073823	ABO	G	A	0.154443	2.53023e-09	0.119953	0.0201281	35.5154
Pulmonary embolism (PE)	rs8176730	ABO	T	C	0.154422	2.46956e-09	0.120032	0.0201279	35.5629
Pulmonary embolism (PE)	rs8176728	ABO	G	C	0.177103	4.03181e-10	-0.125717	0.0201057	39.0976
Pulmonary embolism (PE)	rs8176727	ABO	G	A	0.17717	5.13736e-10	-0.12492	0.0201003	38.6241
Pulmonary embolism (PE)	rs8176726	ABO	C	T	0.177172	3.98318e-10	-0.12574	0.0201033	39.1212
Pulmonary embolism (PE)	rs8176725	ABO	G	A	0.157771	3.83804e-10	0.124854	0.0199432	39.1936
Pulmonary embolism (PE)	rs2073825	ABO	A	T	0.177103	4.03376e-10	-0.125715	0.0201057	39.0963
Pulmonary embolism (PE)	rs8176722	ABO	C	A	0.154309	2.04254e-09	0.120696	0.0201348	35.9328
Pulmonary embolism (PE)	rs8176719	ABO	T	TC	0.458017	2.35017e-40	0.19822	0.014905	176.861
Pulmonary embolism (PE)	rs75179845	ABO	T	C	0.132884	1.04665e-10	0.137653	0.0213083	41.7324
Pulmonary embolism (PE)	rs8176718	ABO	C	T	0.177102	4.03841e-10	-0.125711	0.0201057	39.0938
Pulmonary embolism (PE)	rs8176717	ABO	G	T	0.176906	4.03785e-10	-0.125768	0.0201147	39.0943
Pulmonary embolism (PE)	rs8176715	ABO	T	C	0.574454	1.21339e-24	0.156064	0.0152294	105.012
Pulmonary embolism (PE)	rs8176714	ABO	G	A	0.181091	8.36758e-11	-0.129548	0.0199493	42.1702
Pulmonary embolism (PE)	rs8176713	ABO	C	CGGG	0.19857	8.78234e-10	-0.117473	0.0191632	37.5786
Pulmonary embolism (PE)	rs4962040	ABO	G	A	0.635039	4.64943e-19	0.140258	0.0157234	79.5724
Pulmonary embolism (PE)	rs8176712	ABO	A	AG	0.198682	1.11584e-09	-0.116687	0.0191545	37.1111
Pulmonary embolism (PE)	rs641959	ABO	A	C	0.198682	1.11584e-09	-0.116687	0.0191545	37.1111
Pulmonary embolism (PE)	rs641943	ABO	A	G	0.198682	1.11584e-09	-0.116687	0.0191545	37.1111
Pulmonary embolism (PE)	rs514708	ABO	C	T	0.198669	1.1403e-09	-0.116628	0.0191558	37.0685
Pulmonary embolism (PE)	rs517414	ABO	G	A	0.177146	3.70911e-10	-0.125976	0.0201053	39.2604
Pulmonary embolism (PE)	rs638756	ABO	A	C	0.177188	2.95128e-10	-0.126687	0.0201049	39.7064
Pulmonary embolism (PE)	rs626792	ABO	A	C	0.177153	3.55075e-10	-0.126111	0.020105	39.3457
Pulmonary embolism (PE)	rs626035	ABO	T	G	0.177155	3.50558e-10	-0.12615	0.0201049	39.3705
Pulmonary embolism (PE)	rs547495	ABO	T	C	0.177155	3.50558e-10	-0.12615	0.0201049	39.3705
Pulmonary embolism (PE)	rs547643	ABO	C	T	0.177156	3.50364e-10	-0.126151	0.0201049	39.3711
Pulmonary embolism (PE)	rs625593	ABO	G	A	0.17716	3.48779e-10	-0.126166	0.0201049	39.3805
Pulmonary embolism (PE)	rs111705520	ABO	G	GCTTCTGTCCACAC	0.177199	3.22092e-10	-0.126416	0.0201051	39.5359
Pulmonary embolism (PE)	rs549331	ABO	C	G	0.177156	3.50364e-10	-0.126151	0.0201049	39.3711
Pulmonary embolism (PE)	rs549443	ABO	G	A	0.177156	3.50034e-10	-0.126154	0.0201049	39.373
Pulmonary embolism (PE)	rs549446	ABO	C	T	0.177156	3.17614e-10	-0.126461	0.0201053	39.5633
Pulmonary embolism (PE)	rs624601	ABO	G	A	0.177194	3.30096e-10	-0.126322	0.0201024	39.4877
Pulmonary embolism (PE)	rs551322	ABO	A	G	0.177156	3.4976e-10	-0.126157	0.0201049	39.3748
Pulmonary embolism (PE)	rs613423	ABO	G	A	0.177156	3.4976e-10	-0.126157	0.0201049	39.3748
Pulmonary embolism (PE)	rs574347	ABO	T	C	0.177156	3.49744e-10	-0.126157	0.0201049	39.3748
Pulmonary embolism (PE)	rs575259	ABO	A	G	0.177156	3.49744e-10	-0.126157	0.0201049	39.3748
Pulmonary embolism (PE)	rs8176702	ABO	G	A	0.364731	2.57454e-19	-0.141305	0.0157258	80.7402
Pulmonary embolism (PE)	rs579483	ABO	T	A	0.177221	3.47648e-10	-0.126174	0.0201046	39.3866
Pulmonary embolism (PE)	rs579622	ABO	G	A	0.177156	3.49744e-10	-0.126157	0.0201049	39.3748
Pulmonary embolism (PE)	rs493211	ABO	G	A	0.177193	3.22887e-10	-0.126403	0.0201042	39.5313
Pulmonary embolism (PE)	rs688976	ABO	C	A	0.177023	3.70101e-10	-0.126005	0.0201089	39.2644
Pulmonary embolism (PE)	rs2073826	ABO	G	T	0.386114	4.6505e-19	-0.138489	0.0155252	79.5712
Pulmonary embolism (PE)	rs687621	ABO	G	A	0.563155	3.65511e-41	-0.200688	0.0149351	180.562
Pulmonary embolism (PE)	rs687289	ABO	A	G	0.56334	3.07468e-41	-0.200803	0.0149295	180.905
Pulmonary embolism (PE)	rs2073827	ABO	G	C	0.386359	3.43163e-19	-0.138883	0.015511	80.1712
Pulmonary embolism (PE)	rs2073828	ABO	G	A	0.38634	3.1989e-19	-0.13901	0.0155117	80.3107
Pulmonary embolism (PE)	rs8176693	ABO	C	T	0.133069	9.64495e-11	0.137823	0.0212938	41.8926
Pulmonary embolism (PE)	rs673578	ABO	T	G	0.198551	1.1104e-09	-0.116735	0.0191599	37.1207
Pulmonary embolism (PE)	rs672316	ABO	T	G	0.198422	1.61603e-09	-0.115578	0.0191597	36.3892
Pulmonary embolism (PE)	rs8176691	ABO	C	T	0.364817	2.73905e-19	-0.141189	0.0157248	80.6179
Pulmonary embolism (PE)	rs8176690	ABO	A	G	0.386628	3.10313e-19	-0.139042	0.0155094	80.3715
Pulmonary embolism (PE)	rs8176685	ABO	GCGCCCACCACTA	G	0.198825	8.32339e-40	0.236393	0.0179032	174.344
Pulmonary embolism (PE)	rs657152	ABO	A	C	0.541812	1.60842e-40	-0.198628	0.014904	177.613
Pulmonary embolism (PE)	rs8176682	ABO	C	T	0.365061	2.34369e-19	-0.141443	0.015723	80.9267
Pulmonary embolism (PE)	rs474279	ABO	C	T	0.176768	4.1525e-10	-0.125722	0.0201213	39.0401
Pulmonary embolism (PE)	rs8176681	ABO	T	C	0.386544	3.67198e-19	-0.138756	0.0155097	80.0381
Pulmonary embolism (PE)	rs60937319	ABO	G	GAAACTGCC	0.696463	5.09448e-22	-0.154144	0.0159796	93.0511
Pulmonary embolism (PE)	rs1633513	ABO	T	C	0.198305	1.16043e-09	-0.116654	0.0191688	37.0348
Pulmonary embolism (PE)	rs1633514	ABO	C	T	0.176762	3.74197e-10	-0.126059	0.020123	39.243
Pulmonary embolism (PE)	rs1752339	ABO	T	C	0.176891	3.6256e-10	-0.126173	0.0201253	39.305
Pulmonary embolism (PE)	rs2519093	ABO	T	C	0.797812	3.10242e-41	-0.239184	0.017784	180.886
Pulmonary embolism (PE)	rs8176672	ABO	C	T	0.133068	9.58297e-11	0.137844	0.0212939	41.9049
Pulmonary embolism (PE)	rs514659	ABO	C	A	0.563296	2.94239e-41	-0.200856	0.0149298	180.993
Pulmonary embolism (PE)	rs644234	ABO	G	T	0.541753	1.66955e-40	-0.198586	0.0149039	177.54
Pulmonary embolism (PE)	rs8176671	ABO	A	C	0.133068	9.58297e-11	0.137844	0.0212939	41.9049
Pulmonary embolism (PE)	rs643434	ABO	A	G	0.54179	1.55597e-40	-0.198675	0.0149047	177.681
Pulmonary embolism (PE)	rs8176669	ABO	A	C	0.176787	3.75077e-10	-0.12605	0.0201227	39.2386
Pulmonary embolism (PE)	rs543040	ABO	T	A	0.562809	3.59335e-41	-0.200726	0.0149365	180.597
Pulmonary embolism (PE)	rs613534	ABO	G	A	0.541821	1.42495e-40	-0.198771	0.0149046	177.855
Pulmonary embolism (PE)	rs543968	ABO	C	T	0.541831	1.41189e-40	-0.198783	0.0149047	177.874
Pulmonary embolism (PE)	rs544873	ABO	A	G	0.541753	1.6661e-40	-0.198588	0.0149039	177.544
Pulmonary embolism (PE)	rs545971	ABO	T	C	0.563287	3.06196e-41	-0.200815	0.01493	180.914
Pulmonary embolism (PE)	rs612169	ABO	G	A	0.56355	2.97372e-41	-0.200827	0.0149285	180.972
Pulmonary embolism (PE)	rs8176668	ABO	A	T	0.365007	2.53338e-19	-0.141315	0.0157239	80.7711
Pulmonary embolism (PE)	rs574311	ABO	A	G	0.176746	3.89e-10	-0.12594	0.0201234	39.1674
Pulmonary embolism (PE)	rs597988	ABO	A	T	0.563282	3.05e-41	-0.200829	0.0149308	180.92
Pulmonary embolism (PE)	rs597974	ABO	G	A	0.563295	2.97372e-41	-0.200852	0.0149303	180.974
Pulmonary embolism (PE)	rs576123	ABO	C	T	0.563213	3.83884e-41	-0.200589	0.0149318	180.464
Pulmonary embolism (PE)	rs576125	ABO	A	G	0.563295	2.97372e-41	-0.200852	0.0149303	180.974
Pulmonary embolism (PE)	rs8176663	ABO	C	T	0.563295	2.97372e-41	-0.200852	0.0149303	180.974
Pulmonary embolism (PE)	rs8176662	ABO	A	G	0.133068	9.56753e-11	0.137848	0.0212938	41.9078
Pulmonary embolism (PE)	rs488775	ABO	A	G	0.176746	3.89e-10	-0.12594	0.0201234	39.1674
Pulmonary embolism (PE)	rs7036642	ABO	G	A	0.365003	2.53396e-19	-0.141317	0.015724	80.7724
Pulmonary embolism (PE)	rs596141	ABO	G	T	0.176746	3.89e-10	-0.12594	0.0201234	39.1674
Pulmonary embolism (PE)	rs491626	ABO	T	C	0.563244	2.98401e-41	-0.20086	0.0149313	180.964
Pulmonary embolism (PE)	rs492488	ABO	A	G	0.563216	2.50611e-41	-0.201041	0.0149304	181.312
Pulmonary embolism (PE)	rs493246	ABO	A	G	0.563291	2.97509e-41	-0.200852	0.0149304	180.971
Pulmonary embolism (PE)	rs494242	ABO	T	C	0.541749	1.66725e-40	-0.198588	0.0149039	177.544
Pulmonary embolism (PE)	rs495203	ABO	T	C	0.56329	2.97646e-41	-0.200849	0.0149303	180.968
Pulmonary embolism (PE)	rs582118	ABO	G	A	0.56347	2.4395e-41	-0.201113	0.0149336	181.364
Pulmonary embolism (PE)	rs34357864	ABO	GA	G	0.563258	3.25762e-41	-0.200755	0.0149307	180.789
Pulmonary embolism (PE)	rs2769071	ABO	G	A	0.563293	3.00677e-41	-0.200837	0.0149301	180.951
Pulmonary embolism (PE)	rs57738738	ABO	A	AAGAAGGGAAATTAATAAATATT	0.562959	5.43375e-41	-0.200212	0.0149324	179.772
Pulmonary embolism (PE)	rs677355	ABO	A	G	0.562998	4.08696e-41	-0.200574	0.0149359	180.338
Pulmonary embolism (PE)	rs59602812	ABO	AT	A	0.563293	3.00677e-41	-0.200837	0.0149301	180.951
Pulmonary embolism (PE)	rs676996	ABO	G	T	0.563293	3.00677e-41	-0.200837	0.0149301	180.951
Pulmonary embolism (PE)	rs676457	ABO	T	A	0.563351	3.44429e-41	-0.200697	0.0149309	180.68
Pulmonary embolism (PE)	rs79343853	ABO	T	C	0.133047	9.30251e-11	0.137952	0.0212958	41.9632
Pulmonary embolism (PE)	rs550057	ABO	T	C	0.696456	7.41822e-22	-0.153518	0.0159786	92.3084
Pulmonary embolism (PE)	rs674302	ABO	A	T	0.563292	3.01509e-41	-0.200833	0.0149301	180.944
Pulmonary embolism (PE)	rs551100	ABO	C	T	0.176735	3.5051e-10	-0.126313	0.0201309	39.3704
Pulmonary embolism (PE)	rs663054	ABO	G	T	0.198319	1.13363e-09	-0.116725	0.0191686	37.0806
Pulmonary embolism (PE)	rs7046674	ABO	C	T	0.364973	2.74473e-19	-0.141175	0.0157237	80.6132
Pulmonary embolism (PE)	rs554833	ABO	T	C	0.563293	3.00677e-41	-0.200837	0.0149301	180.951
Pulmonary embolism (PE)	rs8176649	ABO	G	A	0.364973	2.74473e-19	-0.141175	0.0157237	80.6132
Pulmonary embolism (PE)	rs660340	ABO	G	A	0.401246	1.20642e-18	-0.135504	0.0153735	77.6889
Pulmonary embolism (PE)	rs581107	ABO	T	C	0.401275	1.22433e-18	-0.135481	0.0153738	77.6595
Pulmonary embolism (PE)	rs659104	ABO	G	T	0.401246	1.20642e-18	-0.135504	0.0153735	77.6889
Pulmonary embolism (PE)	rs647800	ABO	G	A	0.379704	1.11506e-18	-0.137268	0.0155581	77.8441
Pulmonary embolism (PE)	rs473533	ABO	C	T	0.401246	1.20642e-18	-0.135504	0.0153735	77.6889
Pulmonary embolism (PE)	rs475419	ABO	T	C	0.401221	1.22293e-18	-0.135487	0.0153742	77.6623
Pulmonary embolism (PE)	rs476410	ABO	C	G	0.401246	1.20642e-18	-0.135504	0.0153735	77.6889
Pulmonary embolism (PE)	rs645982	ABO	G	A	0.401246	1.20642e-18	-0.135504	0.0153735	77.6889
Pulmonary embolism (PE)	rs500498	ABO	C	T	0.401245	1.21339e-18	-0.135493	0.0153734	77.6773
Pulmonary embolism (PE)	rs500499	ABO	C	G	0.401246	1.20642e-18	-0.135504	0.0153735	77.6889
Pulmonary embolism (PE)	rs386739132	ABO	C	CA	0.54178	1.56279e-40	-0.198664	0.0149043	177.67
Pulmonary embolism (PE)	rs8176645	ABO	A	T	0.541767	1.62256e-40	-0.198626	0.0149045	177.598
Pulmonary embolism (PE)	rs8176644	ABO	C	T	0.133043	8.49963e-11	0.138223	0.021293	42.1393
Pulmonary embolism (PE)	rs505922	ABO	C	T	0.563316	2.063e-41	-0.201227	0.0149283	181.699
Pulmonary embolism (PE)	rs507666	ABO	A	G	0.798055	9.24485e-41	-0.238147	0.0178141	178.716
Pulmonary embolism (PE)	rs529565	ABO	C	T	0.563371	1.90414e-41	-0.201327	0.0149292	181.857
Pulmonary embolism (PE)	rs630510	ABO	G	A	0.360407	6.42392e-24	-0.159079	0.0157735	101.711
Pulmonary embolism (PE)	rs8176643	ABO	AC	A	0.198746	9.18333e-40	0.236359	0.0179106	174.15
Pulmonary embolism (PE)	rs8176642	ABO	A	T	0.198757	9.14745e-40	0.236307	0.0179063	174.157
Pulmonary embolism (PE)	rs630014	ABO	G	A	0.35945	1.76848e-23	-0.15804	0.0158273	99.7058
Pulmonary embolism (PE)	rs532436	ABO	A	G	0.797988	4.0635e-41	-0.238925	0.0177911	180.351
Pulmonary embolism (PE)	rs537895	ABO	G	A	0.176774	3.66429e-10	-0.126124	0.0201229	39.2839
Pulmonary embolism (PE)	rs616154	ABO	C	T	0.636125	1.91955e-22	0.153364	0.0157362	94.9833
Pulmonary embolism (PE)	rs559723	ABO	A	G	0.636291	1.69981e-22	0.153569	0.0157373	95.2241
Pulmonary embolism (PE)	rs566183	ABO	G	A	0.184652	3.36279e-11	-0.131324	0.0198084	43.9531
Pulmonary embolism (PE)	rs568203	ABO	C	A	0.184646	3.39078e-11	-0.131302	0.0198086	43.9375
Pulmonary embolism (PE)	rs600038	ABO	C	T	0.776445	6.01451e-38	-0.22209	0.0172461	165.835
Pulmonary embolism (PE)	rs8176630	ABO	C	T	0.154215	3.82111e-10	-0.13386	0.0213795	39.2018
Pulmonary embolism (PE)	rs663367	ABO	G	A	0.186594	1.07736e-10	-0.127303	0.0197196	41.6755
Pulmonary embolism (PE)	rs552148	ABO	C	T	0.186593	1.0756e-10	-0.127308	0.0197196	41.6788
Pulmonary embolism (PE)	rs61696148	ABO	A	T	0.152515	7.68422e-11	-0.139957	0.0215098	42.3367
Pulmonary embolism (PE)	rs651007	ABO	T	C	0.776608	4.42588e-38	-0.222508	0.0172469	166.444
Pulmonary embolism (PE)	rs11244061	ABO	C	T	0.103917	2.94036e-17	0.197915	0.0234249	71.3842
Pulmonary embolism (PE)	rs579459	ABO	C	T	0.776395	4.3401e-38	-0.222484	0.0172431	166.482
Pulmonary embolism (PE)	rs495828	ABO	T	G	0.776492	3.46497e-38	-0.222761	0.0172413	166.932
Pulmonary embolism (PE)	rs635634	ABO	T	C	0.798069	2.42661e-41	-0.239636	0.0177935	181.377
Pulmonary embolism (PE)	rs12683493	ABO	C	T	0.152518	7.5631e-11	-0.140026	0.0215126	42.3674
Pulmonary embolism (PE)	rs500428	ABO	G	A	0.186414	1.00605e-10	-0.127573	0.0197297	41.8097
Pulmonary embolism (PE)	rs633862	ABO	T	C	0.412233	9.89692e-20	-0.139197	0.0153131	82.6292
Pulmonary embolism (PE)	rs502361	ABO	G	C	0.18641	1.01146e-10	-0.127558	0.0197298	41.7994
Pulmonary embolism (PE)	rs78590974	ABO	C	T	0.126038	4.69343e-10	0.135903	0.0218177	38.8008
Pulmonary embolism (PE)	rs557317	ABO	A	C	0.219473	1.03348e-11	-0.125863	0.0185044	46.2643
Pulmonary embolism (PE)	rs558240	ABO	G	A	0.35126	1.30272e-10	0.0999143	0.0155464	41.3043
Pulmonary embolism (PE)	rs176694	ABO	T	G	0.117702	8.19408e-15	0.173023	0.0222838	60.2878
Pulmonary embolism (PE)	rs587600964	ABO	C	G	0.105941	1.55883e-15	0.186382	0.0233789	63.5565
Pulmonary embolism (PE)	rs147278971	ABO	T	C	0.0338425	4.88281e-10	0.242578	0.038982	38.7235
Pulmonary embolism (PE)	rs75444660	SURF6	A	G	0.129969	4.77507e-10	0.134381	0.0215828	38.7668
Pulmonary embolism (PE)	rs1410340694	SURF6	T	A	0.0385291	2.26955e-08	0.20639	0.0369207	31.2491
Pulmonary embolism (PE)	rs11244079	SURF6	G	A	0.129789	2.65528e-10	0.136382	0.0215874	39.9129
Pulmonary embolism (PE)	rs9411395	SURF6	G	A	0.656271	1.19179e-12	-0.111289	0.0156606	50.4996
Pulmonary embolism (PE)	rs9650778	SURF6	C	T	0.108375	1.24194e-15	0.18545	0.0231806	64.0036
Pulmonary embolism (PE)	rs11789139	SURF6	C	G	0.255444	2.91488e-10	0.106825	0.0169476	39.731
Pulmonary embolism (PE)	rs1179011	SURF6	A	G	0.433121	1.88947e-08	0.084939	0.0151088	31.6049
Pulmonary embolism (PE)	rs11244083	SURF6	G	A	0.29564	4.59209e-09	0.0954023	0.0162766	34.355
Pulmonary embolism (PE)	rs25541	SURF6	T	TAG	0.295999	5.12661e-09	0.0950868	0.0162736	34.1408
Pulmonary embolism (PE)	rs10901262	SURF6	G	A	0.295024	7.74694e-09	0.0940256	0.0162847	33.3375
Pulmonary embolism (PE)	rs10901263	SURF6	G	A	0.294984	8.53002e-09	0.093754	0.0162834	33.1505
Pulmonary embolism (PE)	rs28658542	MED22	C	A	0.0961083	8.50746e-13	0.175133	0.0244848	51.1615
Pulmonary embolism (PE)	rs28613394	RPL7A	C	G	0.0965734	9.88098e-13	0.174371	0.0244486	50.8675
Pulmonary embolism (PE)	rs28538967	RPL7A	G	C	0.0965733	9.88098e-13	0.174371	0.0244486	50.8675
Pulmonary embolism (PE)	rs56343119	SURF4	C	A	0.141529	1.13449e-20	0.192159	0.020612	86.9123
Pulmonary embolism (PE)	rs3758348	SURF4	G	C	0.141861	1.14367e-20	0.191956	0.0205921	86.8965
Pulmonary embolism (PE)	rs28602591	STKLD1	C	T	0.0961246	8.31572e-13	0.175172	0.0244795	51.2064
Pulmonary embolism (PE)	rs28632066	STKLD1	G	A	0.122453	3.78887e-09	0.130335	0.0221162	34.7297
Pulmonary embolism (PE)	rs17474001	STKLD1	C	T	0.141294	4.41469e-20	0.189615	0.0206611	84.2245
Pulmonary embolism (PE)	rs76238963	STKLD1	A	C	0.0961517	1.25141e-12	0.17391	0.0244959	50.4037
Pulmonary embolism (PE)	rs41302673	STKLD1	T	G	0.0884484	5.13334e-14	0.190675	0.0253272	56.6778
Pulmonary embolism (PE)	rs41296107	STKLD1	C	T	0.0880286	1.47028e-13	0.187643	0.0253921	54.6094
Pulmonary embolism (PE)	rs36219252	ADAMTS13	G	A	0.117199	3.00788e-09	0.133345	0.022482	35.179
Pulmonary embolism (PE)	rs11437606	ADAMTS13	C	CG	0.153993	1.61626e-08	-0.120689	0.0213656	31.9084
Pulmonary embolism (PE)	rs60681578	ADAMTS13	A	C	0.153993	1.61626e-08	-0.120689	0.0213656	31.9084
Pulmonary embolism (PE)	rs72779205	ADAMTS13	G	A	0.153993	1.62278e-08	-0.120667	0.0213644	31.9004
Pulmonary embolism (PE)	rs28645493	ADAMTS13	C	G	0.0903748	8.45474e-13	0.180148	0.0251829	51.1738
Pulmonary embolism (PE)	rs28446901	ADAMTS13	C	G	0.237908	2.02023e-30	0.195069	0.017017	131.405
Pulmonary embolism (PE)	rs592514	ADAMTS13	A	T	0.125269	2.2012e-08	-0.130938	0.023401	31.3085
Pulmonary embolism (PE)	rs28602660	ADAMTS13	G	A	0.104505	1.32385e-10	0.152976	0.0238117	41.273
Pulmonary embolism (PE)	rs36222279	ADAMTS13	G	C	0.104513	1.302e-10	0.152881	0.0237875	41.3056
Pulmonary embolism (PE)	rs3124766	ADAMTS13	A	G	0.853444	1.74261e-12	-0.145363	0.0206081	49.7544
Pulmonary embolism (PE)	rs117164445	ADAMTS13	C	T	0.0318963	3.15748e-08	0.22289	0.0402875	30.6084
Pulmonary embolism (PE)	rs3094375	ADAMTS13	T	C	0.456895	2.05055e-09	-0.0902706	0.0150608	35.925
Pulmonary embolism (PE)	rs4962153	ADAMTS13	A	G	0.85316	2.95189e-12	-0.143663	0.0205821	48.7204
Pulmonary embolism (PE)	rs739468	CACFD1	T	G	0.853222	2.42829e-12	-0.144365	0.0206018	49.1036
Pulmonary embolism (PE)	rs3124765	CACFD1	T	C	0.841523	1.67421e-10	-0.128251	0.0200751	40.8137
Pulmonary embolism (PE)	rs3124764	CACFD1	T	C	0.85333	2.48256e-12	-0.144348	0.0206085	49.0601
Pulmonary embolism (PE)	rs41302667	CACFD1	G	A	0.104491	1.42203e-10	0.152585	0.0237911	41.1334
Pulmonary embolism (PE)	rs141429199	CACFD1	C	G	0.0317735	3.71056e-08	0.222156	0.0403618	30.2953
Pulmonary embolism (PE)	rs3094379	CACFD1	T	C	0.853332	1.85994e-12	-0.145177	0.0206082	49.6267
Pulmonary embolism (PE)	rs41307428	SLC2A6	C	T	0.118244	5.29017e-09	0.130935	0.0224289	34.0797
Pulmonary embolism (PE)	rs3124761	SLC2A6	T	C	0.855331	7.14661e-13	-0.148974	0.0207583	51.5036
Pulmonary embolism (PE)	rs56963659	SLC2A6	C	T	0.0942208	1.37145e-09	0.150749	0.0248811	36.7088
Pulmonary embolism (PE)	rs73550898	SLC2A6	G	A	0.0941154	1.39034e-09	0.150751	0.0248903	36.6826
Pulmonary embolism (PE)	rs3094324	SLC2A6	T	A	0.0941333	1.34505e-09	0.150876	0.0248892	36.7467
Pulmonary embolism (PE)	rs7875786	SLC2A6	G	A	0.0942994	1.52525e-09	0.150195	0.0248599	36.5016
Pulmonary embolism (PE)	rs76643124	SLC2A6	G	A	0.103239	4.9729e-09	0.139526	0.0238584	34.2001
Pulmonary embolism (PE)	rs7864157	SLC2A6	C	T	0.0897183	2.77607e-08	0.141367	0.0254485	30.8583
Pulmonary embolism (PE)	rs79918022	SLC2A6	G	T	0.0898082	4.21677e-08	0.139477	0.0254449	30.0472
Pulmonary embolism (PE)	rs73553517	SLC2A6	G	A	0.09381	4.53085e-09	0.145852	0.0248744	34.3811
Pulmonary embolism (PE)	rs73553519	SLC2A6	C	T	0.0939835	4.04185e-09	0.146177	0.0248496	34.6034
Pulmonary embolism (PE)	rs11523307	TMEM8C	A	G	0.0947693	7.10952e-09	0.145172	0.0250803	33.5043
Pulmonary embolism (PE)	rs117210485	TMEM8C	G	A	0.115041	4.30229e-11	0.150787	0.0228699	43.471
Pulmonary embolism (PE)	rs11524286	ADAMTSL2	A	T	0.442749	4.35221e-08	0.0838358	0.0153099	29.9857
Pulmonary embolism (PE)	rs11525182	ADAMTSL2	G	A	0.442672	4.86923e-08	0.0835325	0.0153101	29.7684
Pulmonary embolism (PE)	rs11516156	ADAMTSL2	T	A	0.443102	4.14639e-08	0.0842464	0.0153608	30.0798
Stroke	rs7857118	RP11-145E5.5	T	A	0.423848	1.42e-34	0.104171	0.00849439	150.394
Stroke	rs736699	KCNK3	G	A	0.548823	3.16e-08	-0.0467468	0.00844999	30.6049
Stroke	rs9799914	CEP120	A	G	0.498009	3.8e-08	-0.0463915	0.00843521	30.2472
Stroke	rs62397687	TAP2,XXbac-BPG246D15.9	T	C	0.218152	1.99e-09	0.0607884	0.0101334	35.9858
Stroke	rs35236974	CLU	G	A	0.12597	4.22e-08	-0.070557	0.0128723	30.0447
Stroke	rs74536576	FOXQ1	G	T	0.141565	4.41e-08	0.065452	0.0119578	29.9601
Stroke	rs118039278	LPA	A	G	0.0456617	1.66e-08	0.112692	0.0199653	31.8592
Stroke	rs12512879	FGB	T	G	0.229141	1.2e-08	0.0568527	0.009975	32.4845
Stroke	rs11666925	SMARCA4	G	A	0.2298	1.32e-09	-0.0609022	0.0100409	36.7892
Stroke	rs10886430	GRK5	G	A	0.0931305	4.43e-09	0.0853206	0.0145419	34.4243
Osteoporosis	rs10875906	DDN	C	T	0.341937	2.36592e-09	-0.108188	0.0181206	35.6462
Osteoporosis	rs191852210	FAM234A	A	G	0.0322333	6.35053e-09	0.258337	0.0444852	33.7242
Osteoporosis	rs4305309	SPTBN1	T	C	0.744301	1.75529e-08	0.112353	0.0199401	31.7479
Osteoporosis	rs2894381	HLA-DQA2	G	A	0.196134	1.13391e-08	-0.124823	0.0218628	32.597
Chronic periodontis	rs1148464	TNFRSF8	C	T	3.2502e-06	0.866449	-0.143012	0.0307265	21.663
Chronic periodontis	rs9645299	NEGR1	T	C	4.9238e-06	0.713102	0.110372	0.0241619	20.8668
Chronic periodontis	rs11605185	LRRC4C	T	C	1.12372e-06	0.0612053	-0.23119	0.0474857	23.7035
Chronic periodontis	rs1241497	STXBP6	G	A	3.62719e-06	0.816954	-0.127531	0.0275344	21.4526
Chronic periodontis	rs72682016	MDGA2	T	A	2.88988e-06	0.0663037	-0.21705	0.0463932	21.8882
Chronic periodontis	rs56265851	ATP8B4	A	T	1.62967e-06	0.0443149	0.236029	0.0492277	22.9886
Chronic periodontis	rs2220232	MON1B	T	A	1.44694e-06	0.454101	0.103497	0.0214795	23.2171
Chronic periodontis	rs115120340	OTOF	C	T	3.0085e-07	0.0917732	0.184889	0.0360905	26.2444
Chronic periodontis	rs35813112	PHACTR3	A	G	1.78665e-06	0.042846	0.235956	0.0494027	22.8119
Chronic periodontis	rs130985	TBC1D22A	C	T	4.77156e-06	0.0297213	-0.313082	0.0684394	20.9268
Chronic periodontis	rs139232605	NECTIN3	A	G	1.13105e-07	0.061807	0.221301	0.041721	28.1357
Chronic periodontis	rs7629105	TBL1XR1	G	A	3.26407e-06	0.933376	-0.189193	0.0406564	21.6547
Chronic periodontis	rs6845106	IGFBP7	C	T	3.02134e-06	0.59251	-0.101651	0.0217698	21.8029
Chronic periodontis	rs113059383	CENPW	A	G	2.88496e-06	0.00607947	-0.839874	0.179505	21.8915
Chronic periodontis	rs55875437	MYB	C	T	1.49527e-06	0.203118	0.125636	0.0261096	23.1541
Chronic periodontis	rs146734691	ADGB	G	A	4.82614e-06	0.00276423	0.733419	0.160408	20.9051
Chronic periodontis	rs10268587	MMD2	A	G	2.09889e-06	0.0368634	-0.294678	0.0621204	22.5023
Chronic periodontis	rs141098993	CNTNAP2	G	A	2.24942e-06	0.0315562	0.268631	0.0567977	22.3692
Chronic periodontis	rs2847728	PABPC1	G	T	3.32606e-06	0.210785	-0.125939	0.027086	21.6188
Anxiety	rs4747637	LYZL1	A	G	0.162331	1.69922e-07	0.259581	0.0496374	27.3481
Anxiety	rs55853698	CHRNA5	T	G	0.33544	2.27143e-07	0.207982	0.0401849	26.7871
Anxiety	rs73575193	AARS	C	T	0.65266	1.71546e-07	0.219252	0.0419397	27.3298
Anxiety	rs2196038	CHL1	G	A	0.209604	4.3431e-07	-0.253023	0.0500711	25.5356
Depression	rs6677172	PARP1	G	C	0.488223	1.97897e-07	-0.0389446	0.00748747	27.0536
Depression	rs1027190	SORCS3	T	G	0.722341	3.73061e-08	-0.0459014	0.00834093	30.2847
Depression	rs4923546	METTL15	G	A	0.350659	9.01716e-10	-0.0483559	0.00789369	37.5266
Depression	rs11570051	MYBPC3	G	A	0.0554513	1.81635e-07	-0.0872405	0.0167217	27.2192
Depression	rs587925	CNTN5	A	G	0.63686	2.13491e-07	-0.0402559	0.00776064	26.9069
Depression	rs12288908	NCAM1	C	T	0.310994	1.19333e-07	0.0427701	0.00807819	28.0319
Depression	rs948178	TTC12	A	G	0.56414	3.55328e-07	-0.0386157	0.00758441	25.9229
Depression	rs4882348	ALG10B	C	T	0.538341	3.73259e-07	-0.0381598	0.00750864	25.8279
Depression	rs1995514	SLC16A7	G	A	0.391963	6.19998e-08	-0.0416291	0.00769068	29.2998
Depression	rs10507576	OLFM4	G	A	0.040122	4.56142e-07	0.0949104	0.0188169	25.4408
Depression	rs62011345	USP3	G	A	0.281897	3.5169e-07	0.0424006	0.00832461	25.9428
Depression	rs215896	METTL9	T	C	0.248004	1.82865e-09	0.0519425	0.00863932	36.1482
Depression	rs7192848	PMFBP1	A	G	0.468797	8.57828e-11	0.0485906	0.0074869	42.1212
Depression	rs11075952	ZFHX3	T	C	0.465212	1.03397e-07	-0.0399588	0.00751013	28.3094
Depression	rs57852066	ZFHX3	G	A	0.0492689	2.19943e-08	0.0941695	0.0168294	31.31
Depression	rs9916184	ABC13-47656900H15.1	G	T	0.128576	9.35363e-08	0.0612116	0.0114653	28.5034
Depression	rs9890900	ITGA2B	T	C	0.101217	3.14123e-07	0.0630472	0.0123265	26.1609
Depression	rs56305452	C17orf58	C	A	0.742816	2.02451e-07	-0.0444018	0.00854362	27.0095
Depression	rs62099231	DCC	G	A	0.459481	1.47673e-12	0.0532118	0.00751934	50.0791
Depression	rs62094571	RAB27B	T	A	0.449163	4.63447e-07	0.037924	0.00752332	25.4103
Depression	rs35792797	KLHL29	A	T	0.277982	4.4366e-07	-0.0424795	0.00841312	25.4944
Depression	rs12479064	REV1	C	T	0.168975	2.0347e-08	0.0555961	0.0099119	31.4612
Depression	rs6707756	AC007557.5	T	C	0.289768	3.3107e-08	-0.0458768	0.00830476	30.5163
Depression	rs113823870	C20orf85	G	A	0.0681958	2.09826e-07	-0.0785054	0.0151251	26.9403
Depression	rs7617959	PLCL2	C	G	0.624774	4.39531e-07	-0.0390088	0.007723	25.5125
Depression	rs4619804	SATB1	A	C	0.661681	2.1968e-08	0.0444135	0.00793701	31.3124
Depression	rs3773087	RBMS3,RP11-9J18.1	T	C	0.141627	4.51191e-08	-0.059413	0.0108625	29.916
Depression	rs530758485	ANO10	G	A	0.107383	6.88335e-12	0.081333	0.011856	47.0606
Depression	rs62251383	ZNF852	A	G	0.445113	1.22493e-09	-0.0458796	0.00754977	36.9294
Depression	rs4348025	DOCK3	A	G	0.545793	8.0904e-08	-0.0403294	0.00751699	28.7843
Depression	rs7645383	RSRC1	A	G	0.616172	1.38535e-07	0.0408656	0.00775854	27.7431
Depression	rs113661867	ADGRL3	C	T	0.0405752	1.61827e-07	0.0965125	0.0184234	27.4427
Depression	rs147831713	NUDT12	A	C	0.349332	2.64521e-07	0.040316	0.00783273	26.4928
Depression	rs6876567	PRR16	A	G	0.39935	2.68844e-11	0.0508467	0.00763157	44.3913
Depression	rs9324959	KCTD16	G	A	0.390377	5.01741e-09	0.0448681	0.00767423	34.1827
Depression	rs190517796	FAM114A2	C	T	0.0375326	3.30659e-07	0.0976498	0.019128	26.0618
Depression	rs4713697	MLN	T	C	0.750967	1.61313e-07	0.0456104	0.00870568	27.4487
Depression	rs940348	MOCS1	A	G	0.761047	7.51831e-08	0.0477782	0.00888347	28.9264
Depression	rs6925748	TFAP2B	A	G	0.410407	2.66385e-07	0.0391286	0.00760398	26.4793
Depression	rs9491216	NKAIN2	T	G	0.574426	4.18765e-07	0.0384761	0.00760363	25.6059
Depression	rs11756123	ESR1	A	T	0.638513	3.60911e-12	-0.0539258	0.00775723	48.3259
Depression	rs978164	C6orf118	G	A	0.547975	1.68768e-07	-0.0393219	0.00751737	27.3613
Depression	rs4732435	CACNA2D1	A	G	0.634262	4.17407e-07	0.0397918	0.00786268	25.6121
Depression	rs57268239	PAX5	C	A	0.203937	3.48369e-08	0.0510729	0.00926038	30.4175
Anemias	rs72699046	WNT2B	G	C	0.15399	4.88709e-08	0.0898045	0.0164617	29.761
Anemias	rs6679677	RSBN1	C	A	0.145413	4.23838e-14	0.125609	0.0166294	57.0543
Anemias	rs5787913	ADRA2A	C	A	0.0132777	1.04229e-07	0.274036	0.0515184	28.2937
Anemias	rs150546082	CUEDC1	G	A	0.0484632	6.0381e-12	0.190616	0.027711	47.3167
Anemias	rs117725035	CTD-2510F5.6,SMG8	A	G	0.0263268	1.06365e-34	0.43861	0.035697	150.971
Anemias	rs78638044	RPS6KB1	G	A	0.0837378	6.71568e-09	0.122995	0.0212137	33.6157
Anemias	rs75362578	BCAS3	A	G	0.0255197	1.48081e-19	0.33054	0.0365392	81.8333
Anemias	rs74465781	TBX4	G	C	0.0449555	4.45533e-08	0.156204	0.0285471	29.9406
Anemias	rs7575465	AGBL5	G	A	0.596336	1.02594e-07	0.0650519	0.012223	28.3246
Anemias	rs2902065	PPP3R1,RP11-474G23.1	A	G	0.702051	4.32245e-08	0.0713574	0.0130282	29.9992
Anemias	rs6865072	PRR16	C	T	0.344868	1.02339e-07	-0.0666798	0.0125279	28.3291
Anemias	rs9379819	HIST1H3C	A	C	0.508313	1.61016e-07	-0.0623743	0.0119046	27.4525
Anemias	rs646046	C6orf48	C	T	0.303015	3.82067e-09	-0.0768772	0.0130482	34.7131
Anemias	rs9271365	HLA-DQA1	T	G	0.361994	1.42004e-21	0.117158	0.01228	91.0222
Anemias	rs36229731	HLA-DQA1	A	C	0.205174	1.49176e-07	-0.0783304	0.0149099	27.6001
Anemias	rs62397688	TAP2,XXbac-BPG246D15.9	G	A	0.0830017	3.39782e-11	0.141456	0.0213414	43.9336
Chronic kidney disease (CKD)	rs77924615	PDILT	G	A	0.223403	4.53628e-37	-0.241489	0.0189839	161.817
[truncated: 128 more rows]

[truncated: 4 more sheets: Sheet11, Sheet12, Sheet13, Sheet14]
